# Supplementary material for: Synchronization of Developmental Processes and Defense Signaling by Growth Regulating Transcription Factors
Source: PLoS One. 2014 May 29;9(5):e98477. doi: 10.1371/journal.pone.0098477 (PMC4038601; doi:10.1371/journal.pone.0098477)
Supplement: Table S1 — Primer sequences used in this study. (XLSX) [file pone.0098477.s001.xlsx]

## Sheet: Table S1
Table S1. Primer sequences used in this study.
Gene	Direction	Primer Sequence 5’- 3’
GRF1	Forward	TCGTTCAAGAAAGCCTGTGGAAGG
	Reverse	GTTCCAACAGCAGCGGCAAGGC
GRF3	Forward	CCGTTCAAGAAAGCCTGTGGAAAC
	Reverse	TCCTCCTTGACCAACCACTTCCT
miR169	Forward	CAGCCAAGGATGACTTGCCGAAA
miR172	Forward	AGAATCTTGATGATGCTGCATAA
miR393	Forward	TCCAAAGGGATCGCATTGATCCAA
miR395	Forward	CTGAAGTGTTTGGGGGAACTCAA
miR844	Forward	TGGTAAGATTGCTTATAAGCTAA
miR846	Forward	TTGAATTGAAGTGCTTGAATTAA
miR857	Forward	TTTTGTATGTTGAAGGTGTATAA
Actin8	Forward	AGTGGTCGTACAACCGGTATTGT
	Reverse	GAGGATAGCATGTGGAACTGAGAA
