# Supplementary material for: Synchronization of Developmental Processes and Defense Signaling by Growth Regulating Transcription Factors
Source: PLoS One. 2014 May 29;9(5):e98477. doi: 10.1371/journal.pone.0098477 (PMC4038601; doi:10.1371/journal.pone.0098477)
Supplement: Table S2 — List of 1,098 differentially expressed genes showing opposite expression in the grf1/grf2/grf3 triple mutant and rGRF1 lines. (XLSX) [file pone.0098477.s002.xlsx]

## Sheet: Table S2
Table S2: List of 1,098 differentially expressed genes showing opposite expression in the grf1/grf2/grf3 triple mutant and rGRF1 lines
Array Element	Locus Identifier	Annotation	Fold change grf1/grf2/grf3 vs WS	p value grf1/grf2/grf3 vs WS	q value grf1/grf2/grf3 vs WS	Fold change rGRF1 vs C0l-0	p value rGRF1 vs C0l-0	q value rGRF1 vs C0l-0
267070_at	AT2G41000	(LOW-MOLECULAR-WEIGHT CYSTEINE-RICH 51); heat shock protein binding / ubiquinol-cytochrome-c reductase	1.30134	0.00222334	0.0132063	0.676737	0.000426784	0.0117945
254630_at	AT4G18360	(S)-2-hydroxy-acid oxidase, peroxisomal, putative / glycolate oxidase, putative / short chain alpha-hydroxy acid oxidase, putative	1.50525	0.000218708	0.00258967	0.587774	0.000135368	0.00711096
259237_at	AT3G11630	2-cys peroxiredoxin, chloroplast (BAS1)	0.715323	0.00284222	0.015665	1.56917	0.000477699	0.0124413
261933_at	AT1G22410	2-dehydro-3-deoxyphosphoheptonate aldolase, putative / 3-deoxy-D-arabino-heptulosonate 7-phosphate synthase, putative / DAHP synthetase, putative	1.28639	0.00209796	0.0127125	0.700602	0.000173345	0.00783903
247283_at	AT5G64250	2-nitropropane dioxygenase family / NPD family	1.33793	0.00141528	0.00955359	0.66281	0.000145132	0.00725348
249125_at	AT5G43450	2-oxoglutarate-dependent dioxygenase, putative	1.35035	0.00426086	0.0208949	0.360982	3.33328e-08	9.94874e-05
265615_at	AT2G25450	2-oxoglutarate-dependent dioxygenase, putative	0.379806	5.09e-07	5.22e-05	2.11404	0.00101065	0.017338
245884_at	AT5G09300	2-oxoisovalerate dehydrogenase, putative / 3-methyl-2-oxobutanoate dehydrogenase, putative / branched-chain alpha-keto acid dehydrogenase E1 alpha subunit, putative	1.54399	8.09e-05	0.00129972	0.703847	0.00276026	0.0281123
247318_at	AT5G63990	3'(2'),5'-bisphosphate nucleotidase, putative / inositol polyphosphate 1-phosphatase, putative	1.22264	0.0108317	0.040801	0.725309	0.00183703	0.0229219
250190_at	AT5G14320	30S ribosomal protein S13, chloroplast (CS13)	0.780967	0.00837643	0.0339242	1.43727	0.0055289	0.0406197
265870_at	AT2G01660	33 kDa secretory protein-related	1.3566	0.00216976	0.0129895	0.780967	0.00738435	0.0479836
261789_at	AT1G15930	40S ribosomal protein S12 (RPS12A)	0.802923	0.00545912	0.025083	1.2283	0.00116544	0.0185814
258576_at	AT3G04230	40S ribosomal protein S16 (RPS16B)	0.814131	0.0131981	0.047227	1.217	0.00359193	0.0321557
253202_at	AT4G34555	40S ribosomal protein S25, putative	0.790041	0.00318044	0.0170225	1.33484	0.00131565	0.0195098
256186_at	AT1G51680	4CL1 (4-COUMARATE:COA LIGASE 1); 4-coumarate-CoA ligase	1.83613	1.39e-05	0.000419235	0.692555	0.00288096	0.0287414
258047_at	AT3G21240	4CL2 (4-coumarate:CoA ligase 2); 4-coumarate-CoA ligase	1.74513	9.44e-06	0.000331636	0.66588	0.00172276	0.0223559
258037_at	AT3G21230	4CL5 (4-COUMARATE:COA LIGASE 5); 4-coumarate-CoA ligase	1.85318	7.36e-06	0.000287978	0.593231	0.00284719	0.0285165
262029_at	AT1G35680	50S ribosomal protein L21, chloroplast / CL21 (RPL21)	0.733736	0.0020848	0.0126593	1.50873	0.00175464	0.0225539
248174_at	AT5G54600	50S ribosomal protein L24, chloroplast (CL24)	0.735433	0.000810692	0.00642052	1.38831	0.00190474	0.0234091
255850_at	AT2G33450	50S ribosomal protein L28, chloroplast (CL28)	0.766664	0.00253801	0.0144638	1.32869	6.88002e-05	0.00531984
259880_at	AT1G76730	5-formyltetrahydrofolate cyclo-ligase family protein	0.697372	0.000922581	0.00702919	1.32869	0.00759522	0.0485294
249945_at	AT5G22440	60S ribosomal protein L10A (RPL10aC)	0.728668	0.000862421	0.00667289	1.26576	0.00486499	0.0379014
251552_at	AT3G58700	60S ribosomal protein L11 (RPL11B)	0.797377	0.00594432	0.0267591	1.25701	0.00469573	0.0373141
264438_at	AT1G27400	60S ribosomal protein L17 (RPL17A)	0.812252	0.00672506	0.0291437	1.31646	0.00131567	0.0195098
258410_at	AT3G16780	60S ribosomal protein L19 (RPL19B)	0.713672	0.00105756	0.00771187	1.31951	0.00452567	0.0364874
256065_at	AT1G07070	60S ribosomal protein L35a (RPL35aA)	0.752623	0.00147594	0.00983441	1.39152	0.00213926	0.0247783
258715_at	AT3G09630	60S ribosomal protein L4/L1 (RPL4A)	0.835088	0.0143069	0.049933	1.24258	0.00336138	0.0312347
267213_at	AT2G44120	60S ribosomal protein L7 (RPL7C)	0.728668	0.000682374	0.00569461	1.19196	0.00655517	0.0451077
254980_at	AT4G10450	60S ribosomal protein L9 (RPL90D)	0.795536	0.00688129	0.0296378	1.25701	0.00645167	0.044657
249266_at	AT5G41670	6-phosphogluconate dehydrogenase family protein	0.713672	0.000739883	0.00606582	1.5728	5.31648e-05	0.00487169
262323_at	AT1G64190	6-phosphogluconate dehydrogenase family protein	0.629961	6.46e-05	0.00110981	1.59475	1.7374e-05	0.00305032
251827_at	AT3G55120	A11/CFI/TT5 (TRANSPARENT TESTA 5); chalcone isomerase	2.09459	0.00318792	0.0170562	0.410845	0.00408677	0.0346075
256593_at	AT3G28510	AAA-type ATPase family protein	3.01049	3.24e-06	0.000169016	0.45376	0.00232769	0.025874
259507_at	AT1G43910	AAA-type ATPase family protein	1.36289	0.00147363	0.00982808	0.496546	0.000317745	0.0104676
254027_at	AT4G25835	AAA-type ATPase family protein	0.51883	5.73e-06	0.000246312	3.08086	0.000251598	0.00944603
247304_at	AT5G63850	AAP4 (amino acid permease 4); amino acid transmembrane transporter	1.82766	5.39e-06	0.000237519	0.652176	0.00496652	0.0383365
254453_at	AT4G21120	AAT1 (CATIONIC AMINO ACID TRANSPORTER 1); cationic amino acid transmembrane transporter	1.91853	8.13e-06	0.000305001	0.517632	1.01267e-05	0.00236132
250690_at	AT5G06530	ABC transporter family protein	1.50525	0.00106041	0.00772327	0.646176	9.67641e-06	0.00229213
265093_at	AT1G03905	ABC transporter family protein	1.27162	0.0118454	0.0434744	0.686184	0.00227705	0.0256514
246580_at	AT1G31770	ABC transporter family protein	0.705475	0.000711146	0.00587029	1.77358	0.00154792	0.0212317
245117_at	AT2G41560	ACA4 (AUTO-INHIBITED CA(2+)-ATPASE, ISOFORM 4); calcium-transporting ATPase/ calmodulin binding	0.532185	3.1e-06	0.000164438	2.14355	0.000421368	0.0117552
245330_at	AT4G14930	acid phosphatase survival protein SurE, putative	0.817902	0.00900374	0.0356637	1.28046	0.00753062	0.0483374
248440_at	AT5G51260	acid phosphatase, putative	1.26576	0.00508292	0.0238324	0.733736	0.00183421	0.0229219
260637_at	AT1G62380	ACO2 (ACC OXIDASE 2)	0.759611	0.0012899	0.00895412	1.29534	0.00739624	0.0480107
266395_at	AT2G43100	aconitase C-terminal domain-containing protein	0.167628	2.78e-07	3.65e-05	2.9622	0.000222033	0.00887905
251524_at	AT3G58990	aconitase C-terminal domain-containing protein	0.124712	4.51e-07	4.86e-05	3.31728	0.00162734	0.0217611
254742_at	AT4G13430	aconitase family protein / aconitate hydratase family protein	0.697372	0.00032276	0.00342221	1.49831	0.000430936	0.0118671
257516_at	AT1G69040	ACR4 (ACT REPEAT 4); amino acid binding	0.452712	7.25e-07	6.63e-05	1.47427	0.00445065	0.0362919
258971_at	AT3G01990	ACR6 (ACT Domain Repeat 6)	2.4005	2.94e-07	3.76e-05	0.686184	0.00486771	0.0379014
255632_at	AT4G00680	actin-depolymerizing factor, putative	1.43396	0.000204756	0.00246487	0.615572	0.00401596	0.0343224
261562_at	AT1G01750	actin-depolymerizing factor, putative	1.31342	0.001355	0.00926969	0.634342	0.00593126	0.0423715
249895_at	AT5G22500	acyl CoA reductase, putative / male-sterility protein, putative	2.22942	3.05e-06	0.00016322	0.527289	0.00159587	0.0215383
246651_at	AT5G35170	adenylate kinase family protein	0.656712	8.62e-05	0.00135975	1.60214	0.00202223	0.0241056
247005_at	AT5G67520	adenylylsulfate kinase, putative	1.53333	0.00030303	0.00326922	0.6846	0.000820727	0.0156224
264953_at	AT1G77120	ADH1 (ALCOHOL DEHYDROGENASE 1)	2.30271	7.43e-05	0.00121986	0.363493	0.000175925	0.00786044
256185_at	AT1G51700	ADOF1 (Arabidopsis dof zinc finger protein 1); DNA binding / transcription factor	1.40769	0.000652757	0.00553377	0.397768	0.00202683	0.0241204
249910_at	AT5G22630	ADT5 (AROGENATE DEHYDRATASE 5); arogenate dehydratase/ prephenate dehydratase	1.7411	1.81e-05	0.00049913	0.545884	7.07588e-05	0.00533312
261504_at	AT1G71692	AGL12 (AGAMOUS-LIKE 12); transcription factor	1.34102	0.0019094	0.0118533	0.628507	0.000116186	0.00679836
255080_at	AT4G09030	AGP10 (Arabinogalactan protein 10)	1.87038	9.27e-06	0.00032724	0.629961	0.00235498	0.0260327
256964_at	AT3G13520	AGP12 (ARABINOGALACTAN PROTEIN 12)	1.34723	0.00154518	0.0101877	0.668964	0.000144858	0.00725348
245688_at	AT1G28290	AGP31 (ARABINOGALACTAN-PROTEIN 31); structural constituent of cell wall	0.718636	0.0012314	0.008631	1.92741	1.14827e-06	0.000816001
252820_at	AT3G42640	AHA8 (ARABIDOPSIS H(+)-ATPASE 8); ATPase	0.728668	0.000619898	0.00531416	1.24258	0.00217138	0.0249533
263096_at	AT2G16060	AHB1 (ARABIDOPSIS HEMOGLOBIN 1)	0.371989	9.05e-06	0.000324869	1.56555	0.00124959	0.019087
262041_at	AT1G80100	AHP6 (ARABIDOPSIS HISTIDINE PHOSPHOTRANSFER PROTEIN 6); transferase, transferring phosphorus-containing groups	0.817902	0.00833126	0.0338396	1.52274	0.000237912	0.00918566
250426_at	AT5G10510	AIL6 (AINTEGUMENTA-LIKE 6); DNA binding / transcription factor	0.795536	0.0101048	0.0388104	1.5874	3.6652e-05	0.00426977
263696_at	AT1G31230	AK-HSDH/AK-HSDH I (ASPARTATE KINASE-HOMOSERINE DEHYDROGENASE I); aspartate kinase/ homoserine dehydrogenase	0.718636	0.000594383	0.00515402	1.66632	2.1781e-06	0.00125017
258983_at	AT3G08860	alanine--glyoxylate aminotransferase, putative / beta-alanine-pyruvate aminotransferase, putative / AGT, putative	3.74942	1.35e-07	2.51e-05	0.302149	0.00102842	0.0174168
254344_at	AT4G22110	alcohol dehydrogenase, putative	1.28046	0.00344604	0.0180757	0.567752	0.00158192	0.0215004
245929_at	AT5G24760	alcohol dehydrogenase, putative	1.50525	8.51e-05	0.00135002	0.733736	0.000395449	0.0116285
261931_at	AT1G22430	alcohol dehydrogenase, putative	0.609909	0.000101932	0.00153064	1.47427	0.00277348	0.0281517
252354_at	AT3G48170	ALDH10A9 (Aldehyde dehydrogenase 10A9); 3-chloroallyl aldehyde dehydrogenase	0.810378	0.00644363	0.028353	1.34102	0.00164698	0.0218864
247436_at	AT5G62530	ALDH12A1 (Aldehyde dehydrogenase 12A1); 1-pyrroline-5-carboxylate dehydrogenase/ 3-chloroallyl aldehyde dehydrogenase	0.721965	0.000737965	0.00605706	1.59475	6.66338e-06	0.00215819
264929_at	AT1G60730	aldo/keto reductase family protein	1.70133	8.3e-05	0.00132143	0.501157	3.89072e-05	0.00436561
263678_at	AT1G04420	aldo/keto reductase family protein	0.786399	0.00299138	0.0162291	1.40444	0.00209901	0.0245513
262913_at	AT1G59960	aldo/keto reductase, putative	0.587774	2.26e-05	0.000576409	1.52979	0.000634364	0.013982
247101_at	AT5G66530	aldose 1-epimerase family protein	0.582367	1.61e-05	0.000467051	1.52979	0.000281046	0.00989266
259264_at	AT3G01260	aldose 1-epimerase family protein	0.565135	9.77e-06	0.000338435	3.32495	0.000620163	0.0138856
250336_at	AT5G11720	alpha-glucosidase 1 (AGLU1)	0.673617	0.000359886	0.00366889	1.44393	0.00455305	0.0366289
256650_at	AT3G13620	amino acid permease family protein	1.25122	0.00854348	0.0343669	0.690956	0.0036419	0.0324854
251722_at	AT3G56200	amino acid transporter family protein	1.45397	0.000246285	0.00282586	0.668964	0.00638733	0.044447
267019_at	AT2G39130	amino acid transporter family protein	1.33484	0.0103231	0.0394092	0.721965	0.00527534	0.0396203
252293_at	AT3G48990	AMP-dependent synthetase and ligase family protein	0.533416	1.44e-05	0.000431351	1.7211	0.00163669	0.0218079
254723_at	AT4G13510	AMT1;1 (AMMONIUM TRANSPORT 1); ammonium transmembrane transporter	1.51922	0.000164773	0.00210362	0.577009	0.000148465	0.00733638
261585_at	AT1G01010	ANAC001 (Arabidopsis NAC domain containing protein 1); transcription factor	1.56193	5.62e-05	0.00101809	0.754364	0.00417452	0.0349544
261441_at	AT1G28470	ANAC010 (Arabidopsis NAC domain containing protein 10); transcription factor	1.49485	0.000154244	0.00201826	0.740549	0.00288698	0.0287414
259705_at	AT1G77450	ANAC032 (Arabidopsis NAC domain containing protein 32); transcription factor	2.17347	0.000122779	0.00174398	0.435275	0.00120259	0.0187664
265685_at	AT2G24430	ANAC038/ANAC039; transcription factor	1.4914	0.000269468	0.00299897	0.543367	5.78347e-05	0.00497057
253774_at	AT4G28530	ANAC074 (Arabidopsis NAC domain containing protein 74); transcription factor	1.65481	4.72e-05	0.000903097	0.616996	0.000705042	0.0144459
250024_at	AT5G18270	ANAC087; transcription factor	1.53688	0.000571661	0.00502314	0.63728	0.000507571	0.0127984
247351_at	AT5G63790	ANAC102 (Arabidopsis NAC domain containing protein 102); transcription factor	1.81504	2.26e-05	0.000576409	0.697372	0.00380386	0.0333723
247264_at	AT5G64530	ANAC104/XND1 (Arabidopsis NAC domain containing protein 104); transcription factor	1.65864	8.6e-05	0.00135899	0.578344	0.00429884	0.0356406
266418_at	AT2G38750	ANNAT4 (ANNEXIN ARABIDOPSIS 4); calcium ion binding / calcium-dependent phospholipid binding	1.68568	8.59e-05	0.00135899	0.655197	0.00742416	0.0480248
263295_at	AT2G14210	ANR1; DNA binding / transcription factor	1.70133	0.000279675	0.00307232	0.389582	0.000117468	0.00679836
258729_at	AT3G11900	ANT1 (AROMATIC AND NEUTRAL TRANSPORTER 1); amino acid transmembrane transporter	1.4914	0.000487051	0.00449588	0.653685	2.22243e-05	0.00328376
259366_at	AT1G13280	AOC4 (ALLENE OXIDE CYCLASE 4)	0.80478	0.0100296	0.0386075	1.38191	0.0018899	0.0233281
258452_at	AT3G22370	AOX1A (alternative oxidase 1A); alternative oxidase	1.7818	6.99e-06	0.000279129	0.614152	0.000598729	0.0136451
263486_at	AT2G22200	AP2 domain-containing transcription factor	0.80478	0.0083639	0.0339128	1.30134	0.000907019	0.0166083
267451_at	AT2G33710	AP2 domain-containing transcription factor family protein	2.77022	6.46e-06	0.00026896	0.368567	3.80882e-05	0.00430608
248448_at	AT5G51190	AP2 domain-containing transcription factor, putative	3.1456	1.53e-05	0.000448823	0.279968	0.00649856	0.044919
259750_at	AT1G71130	AP2 domain-containing transcription factor, putative	1.23114	0.00781521	0.0323107	0.754364	0.00193096	0.0235428
263194_at	AT1G36060	AP2 domain-containing transcription factor, putative	0.600124	0.000257461	0.00291018	1.49485	0.0013036	0.0194735
254343_at	AT4G21990	APR3 (APS REDUCTASE 3)	1.61328	9.09e-05	0.00141089	0.589134	0.00192491	0.0235075
262039_at	AT1G80050	APT2 (ADENINE PHOSPHORIBOSYL TRANSFERASE 2); adenine phosphoribosyltransferase	0.628507	0.000831645	0.00653629	1.5728	0.00764307	0.048619
260398_at	AT1G72320	APUM23 (ARABIDOPSIS PUMILIO 23); RNA binding	0.82169	0.0112052	0.0417398	1.25701	0.00766638	0.0486842
255078_at	AT4G09010	APX4 (ASCORBATE PEROXIDASE 4); peroxidase	0.56383	2.16e-05	0.000567867	1.6358	0.0068235	0.0459364
245041_at	AT2G26530	AR781	1.70921	0.000224305	0.00264078	0.516438	0.00636055	0.0443554
251289_at	AT3G61830	ARF18 (AUXIN RESPONSE FACTOR 18); transcription factor	0.686184	0.000243104	0.00279825	1.48796	0.0010957	0.0180484
247508_at	AT5G62000	ARF2 (AUXIN RESPONSE FACTOR 2); transcription factor	1.61702	0.00348815	0.018237	0.627056	0.00386392	0.0336224
254134_at	AT4G24830	arginosuccinate synthase family	0.76313	0.00313223	0.0168018	1.31342	7.24184e-05	0.00535012
259043_at	AT3G03440	armadillo/beta-catenin repeat family protein	1.48452	0.000109591	0.00160886	0.664343	0.00189388	0.0233578
264217_at	AT1G60190	armadillo/beta-catenin repeat family protein / U-box domain-containing protein	2.01391	1.1e-05	0.000359988	0.462225	0.0041325	0.0347832
259012_at	AT3G07360	armadillo/beta-catenin repeat family protein / U-box domain-containing protein	1.41095	0.000614967	0.00528816	0.757858	0.00345049	0.0316503
251665_at	AT3G57040	ARR9 (RESPONSE REACTOR 4); transcription regulator	0.48971	1.27e-05	0.000398426	1.7818	0.00128619	0.019349
267372_at	AT2G26290	ARSK1 (ROOT-SPECIFIC KINASE 1); kinase	1.36289	0.000824461	0.00649396	0.621288	0.000885441	0.0163942
247218_at	AT5G65010	ASN2 (ASPARAGINE SYNTHETASE 2); asparagine synthase (glutamine-hydrolyzing)	0.63728	5.44e-05	0.000995123	1.38511	0.00346772	0.0317037
257680_at	AT3G20330	aspartate carabmoyltransferase, chloroplast / aspartate transcarbamylase / ATCase (PYRB)	0.759611	0.00213091	0.0128261	1.35974	9.81104e-05	0.00625699
249923_at	AT5G19120	aspartic-type endopeptidase/ pepsin A	0.471937	9.24e-05	0.0014302	2.77022	0.00454375	0.0366133
251507_at	AT3G59080	aspartyl protease family protein	1.82344	9.31e-06	0.000328029	0.640232	0.000939519	0.0168178
264619_at	AT2G17760	aspartyl protease family protein	1.30737	0.00391111	0.0196381	0.673617	0.00202397	0.0241056
250475_at	AT5G10180	AST68 (Sulfate transporter 2.1)	2.37293	3.87e-05	0.000794054	0.327598	0.00543419	0.0403095
251664_at	AT3G56940	AT103 (DICARBOXYLATE DIIRON 1)	0.490843	2.45e-05	0.000608314	1.5728	0.000958522	0.0169626
250570_at	AT5G08170	ATAIH/EMB1873 (AGMATINE IMINOHYDROLASE); agmatine deiminase	1.29534	0.00753991	0.0315343	0.756109	0.00178616	0.0226841
255310_at	AT4G04955	ATALN (ARABIDOPSIS ALLANTOINASE); allantoinase/ hydrolase	1.42076	0.000406118	0.00395861	0.6846	0.00243479	0.0265608
267142_at	AT2G38290	ATAMT2 (AMMONIUM TRANSPORTER 2); ammonium transmembrane transporter	1.70921	1.21e-05	0.000383662	0.761368	0.00605852	0.0429109
263297_at	AT2G15310	ATARFB1A (ADP-ribosylation factor B1A); GTP binding	1.33793	0.00353317	0.0183965	0.689362	0.000884607	0.0163942
245867_at	AT1G58080	ATATP-PRT1 (ATP PHOSPHORIBOSYL TRANSFERASE)	0.583714	2.17e-05	0.000567867	1.76133	0.000165529	0.00767157
248393_at	AT5G52060	ATBAG1 (ARABIDOPSIS THALIANA BCL-2-ASSOCIATED ATHANOGENE 1); protein binding	1.30737	0.00213482	0.0128389	0.705475	0.000741592	0.0147228
247461_at	AT5G62100	ATBAG2 (ARABIDOPSIS THALIANA BCL-2-ASSOCIATED ATHANOGENE 2)	1.25411	0.00977238	0.0378774	0.687771	0.00659179	0.0451712
259164_at	AT3G01770	ATBET10 (ARABIDOPSIS THALIANA BROMODOMAIN AND EXTRATERMINAL DOMAIN PROTEIN 10); DNA binding	0.816014	0.013966	0.0490753	1.43727	0.00477858	0.037612
266209_at	AT2G27550	ATC (ARABIDOPSIS THALIANA CENTRORADIALIS); phosphatidylethanolamine binding	1.61702	0.000334189	0.00350843	0.448548	0.000344273	0.0108797
267470_at	AT2G30490	ATC4H/C4H/CYP73A5 (CINNAMATE 4-HYDROXYLASE, CINNAMATE-4-HYDROXYLASE); trans-cinnamate 4-monooxygenase	1.42405	0.000344518	0.00357057	0.780967	0.00659348	0.0451712
253672_at	AT4G29820	ATCFIM-25/CFIM-25 (ARABIDOPSIS HOMOLOG OF CFIM-25)	1.31646	0.00873406	0.0349114	0.761368	0.0028397	0.0284797
262324_at	AT1G64170	ATCHX16 (CATION/H+ EXCHANGER 16); monovalent cation:proton antiporter	1.5728	7.25e-05	0.00119914	0.641713	0.00116431	0.0185814
249327_at	AT5G40890	ATCLC-A (CHLORIDE CHANNEL A); anion channel/ voltage-gated chloride channel	0.503478	2.3e-05	0.000584838	1.93187	0.00380295	0.0333723
249794_at	AT5G23530	ATCXE18 (ARABIDOPSIS THALIANA CARBOXYESTERASE 18); carboxylesterase	2.12383	4.64e-06	0.00021326	0.652176	0.00240857	0.0264099
252214_at	AT3G50260	ATERF#011/CEJ1 (COOPERATIVELY REGULATED BY ETHYLENE AND JASMONATE 1); DNA binding / transcription factor	1.96791	0.000104497	0.00155622	0.612734	4.41722e-05	0.00474242
261470_at	AT1G28370	ATERF11/ERF11 (ERF domain protein 11); DNA binding / transcription factor/ transcription repressor	5.24157	1.08e-06	8.79e-05	0.321599	0.00591171	0.0422846
248794_at	AT5G47220	ATERF-2/ATERF2/ERF2 (ETHYLENE RESPONSE FACTOR 2); DNA binding / transcription activator/ transcription factor	2.31873	3.89e-05	0.000796766	0.526072	0.00761425	0.0485391
245463_at	AT4G17030	ATEXLB1 (ARABIDOPSIS THALIANA EXPANSIN-LIKE B1)	4.14106	4.37e-08	1.21e-05	0.260616	0.00040058	0.011653
256050_at	AT1G07000	ATEXO70B2 (exocyst subunit EXO70 family protein B2); protein binding	1.30435	0.00706148	0.0301442	0.708742	0.000514622	0.0128857
255822_at	AT2G40610	ATEXPA8 (ARABIDOPSIS THALIANA EXPANSIN A8)	2.2974	1.09e-05	0.000357912	0.415619	0.000589438	0.0135537
264960_at	AT1G76930	ATEXT4 (EXTENSIN 4)	0.615572	4.22e-05	0.000841236	2.6087	0.000297006	0.0102127
248540_at	AT5G50160	ATFRO8/FRO8 (FERRIC REDUCTION OXIDASE 8); ferric-chelate reductase/ oxidoreductase	2.63902	8.47e-06	0.000312793	0.436282	0.00442797	0.0362244
246307_at	AT3G51800	ATG2 (G2p-related protein); metalloexopeptidase	0.80478	0.0090263	0.0357237	1.30134	0.00196514	0.0237846
254459_at	AT4G21200	ATGA2OX8 (GIBBERELLIN 2-OXIDASE 8); gibberellin 2-beta-dioxygenase	1.53688	0.000176368	0.00221352	0.679871	0.00195913	0.0237504
263318_at	AT2G24762	ATGDU4 (ARABIDOPSIS THALIANA GLUTAMINE DUMPER 4)	0.640232	6.68e-05	0.00112896	1.79005	0.00126892	0.0192249
260181_at	AT1G70710	AtGH9B1 (ARABIDOPSIS THALIANA GLYCOSYL HYDROLASE 9B1); hydrolase, hydrolyzing O-glycosyl compounds	0.707107	0.00333305	0.0176367	1.53333	0.00021035	0.00864774
260758_at	AT1G48930	ATGH9C1 (ARABIDOPSIS THALIANA GLYCOSYL HYDROLASE 9C1); hydrolase, hydrolyzing O-glycosyl compounds	1.45062	0.000745456	0.00608097	0.650671	0.00802397	0.0499143
248700_at	AT5G48400	ATGLR1.2 (Arabidopsis thaliana glutamate receptor 1.2)	1.43396	0.000496243	0.00455622	0.689362	0.00293194	0.0289956
248701_at	AT5G48410	ATGLR1.3 (Arabidopsis thaliana glutamate receptor 1.3)	1.66632	2.51e-05	0.000613635	0.756109	0.00704693	0.0468349
246807_at	AT5G27100	ATGLR2.1 (Arabidopsis thaliana glutamate receptor 2.1)	0.638754	0.00029545	0.00320901	1.57644	0.000104241	0.00642817
266797_at	AT2G22840	AtGRF1 (GROWTH-REGULATING FACTOR 1)	0.0468221	6.17e-10	8.92e-07	10.5317	3.61658e-10	3.74447e-06
253065_at	AT4G37740	AtGRF2 (GROWTHREGULATING FACTOR 2)	0.105112	7.94e-10	1.04e-06	1.49831	8.93035e-05	0.00600318
249581_at	AT5G37600	ATGSR1 (Arabidopsis thaliana glutamine synthase clone R1); glutamate-ammonia ligase	1.32256	0.00117411	0.00831825	0.63728	5.62504e-05	0.0049379
258851_at	AT3G03190	ATGSTF11 (GLUTATHIONE S-TRANSFERASE F11); glutathione transferase	0.301452	2.34e-06	0.000137461	2.49666	0.00524776	0.0395295
251231_at	AT3G62760	ATGSTF13 (Arabidopsis thaliana Glutathione S-transferase (class phi) 13); glutathione transferase	0.44648	3.74e-06	0.00018471	1.74917	0.00135652	0.0198605
259813_at	AT1G49860	ATGSTF14 (Arabidopsis thaliana Glutathione S-transferase (class phi) 14); glutathione transferase	0.322343	6.83e-06	0.00027698	3.91768	2.34864e-05	0.00341207
264988_at	AT1G27140	ATGSTU14 (GLUTATHIONE S-TRANSFERASE 13); glutathione transferase	1.64338	0.000349962	0.0036026	0.493116	0.000207389	0.00863529
264436_at	AT1G10370	ATGSTU17/ERD9/GST30/GST30B (EARLY-RESPONSIVE TO DEHYDRATION 9); glutathione transferase	1.59475	0.000514095	0.0046678	0.44648	0.000483586	0.0125727
260745_at	AT1G78370	ATGSTU20 (Arabidopsis thaliana Glutathione S-transferase (class tau) 20); glutathione transferase	0.574349	0.00152284	0.0100634	2.21402	1.34579e-05	0.00265394
260803_at	AT1G78340	ATGSTU22 (Arabidopsis thaliana Glutathione S-transferase (class tau) 22); glutathione transferase	1.56555	0.000146919	0.00195248	0.730353	0.00741647	0.0480248
262517_at	AT1G17180	ATGSTU25 (Arabidopsis thaliana Glutathione S-transferase (class tau) 25); glutathione transferase	1.33793	0.00178082	0.0112923	0.640232	0.00664013	0.045337
259964_at	AT1G53680	ATGSTU28 (Arabidopsis thaliana Glutathione S-transferase (class tau) 28); glutathione transferase	1.4914	0.000960195	0.00723941	0.619854	0.00117404	0.0186987
266267_at	AT2G29460	ATGSTU4 (GLUTATHIONE S-TRANSFERASE 22); glutathione transferase	1.40444	0.00136716	0.00932024	0.361817	7.63807e-06	0.00215819
247435_at	AT5G62480	ATGSTU9 (GLUTATHIONE S-TRANSFERASE TAU 9); glutathione transferase	1.28343	0.00275887	0.0153461	0.618423	0.000610657	0.0137659
260408_at	AT1G69880	ATH8 (thioredoxin H-type 8); thiol-disulfide exchange intermediate	1.65481	0.00083486	0.00654021	0.356013	0.00152283	0.0210423
258890_at	AT3G05690	ATHAP2B/HAP2B/UNE8 (HEME ACTIVATOR PROTEIN (YEAST) HOMOLOG 2B); transcription factor	4.16024	1.69e-08	6.79e-06	0.331405	7.98103e-05	0.00561809
251272_at	AT3G61890	ATHB-12 (ARABIDOPSIS THALIANA HOMEOBOX PROTEIN 12); transcription factor	1.93634	6.97e-06	0.000279129	0.556068	0.00252106	0.027015
266327_at	AT2G46680	ATHB-7 (ARABIDOPSIS THALIANA HOMEOBOX 7); transcription factor	2.09943	2.55e-06	0.000146534	0.605696	0.00354501	0.0320929
264790_at	AT2G17820	ATHK1 (HISTIDINE KINASE 1)	0.431271	4.34e-07	4.82e-05	1.72907	0.0070903	0.0469853
247509_at	AT5G62020	AT-HSFB2A (Arabidopsis thaliana heat shock transcription factor B2A); DNA binding / transcription factor	1.27456	0.00598359	0.0268689	0.616996	0.000578658	0.0134691
254085_at	AT4G24960	ATHVA22D (Arabidopsis thaliana HVA22 homologue D)	1.69741	0.000122015	0.00173826	0.569066	0.00544273	0.0403095
251154_at	AT3G63110	ATIPT3 (Arabidopsis thaliana isopentenyltransferase 3); transferase, transferring alkyl or aryl (other than methyl) groups	0.427304	9.18e-06	0.000326478	2.46798	0.000209247	0.00864774
258436_at	AT3G16720	ATL2 (Arabidopsis T?xicos en Levadura 2); protein binding / zinc ion binding	2.08975	5.71e-05	0.00102377	0.51883	0.00390178	0.0338622
251190_at	AT3G62690	ATL5 (Arabidopsis T?xicos en Levadura 5); protein binding / zinc ion binding	1.60214	6.41e-05	0.00110478	0.593231	0.00496006	0.0383365
253396_at	AT4G32720	ATLA1 (ARABIDOPSIS THALIANA LA PROTEIN 1); RNA binding	0.710382	0.00474734	0.0226809	1.22547	0.00669224	0.0454574
264144_at	AT1G79320	ATMC6 (METACASPASE 6); caspase	1.52979	0.000323398	0.00342501	0.474123	0.000133025	0.00706468
245731_at	AT1G73500	ATMKK9 (Arabidopsis thaliana MAP kinase kinase 9); kinase	1.89212	0.00139869	0.00948593	0.508152	0.00631489	0.0441815
252592_at	AT3G45640	ATMPK3 (MITOGEN-ACTIVATED PROTEIN KINASE 3); MAP kinase/ kinase/ protein kinase	1.42076	0.00412154	0.020383	0.632878	0.00669723	0.0454574
254924_at	AT4G11330	ATMPK5 (MAP KINASE 5); MAP kinase/ kinase	1.34102	0.00243538	0.0141005	0.779165	0.00223166	0.0254033
266469_at	AT2G31180	AtMYB14/Myb14at (myb domain protein 14); DNA binding / transcription factor	0.793701	0.00672623	0.0291437	1.52274	0.00145187	0.0205783
247600_at	AT5G60890	ATMYB34/ATR1/MYB34 (ALTERED TRYPTOPHAN REGULATION, MYB DOMAIN PROTEIN 34); DNA binding / kinase/ transcription activator/ transcription factor	0.808508	0.00682791	0.0294342	1.35974	0.00316205	0.0301909
250173_at	AT5G14340	AtMYB40 (myb domain protein 40); DNA binding / transcription factor	1.8489	4.74e-05	0.00090439	0.490843	0.00122469	0.0189002
246401_at	AT1G57560	AtMYB50 (myb domain protein 50); DNA binding / transcription factor	1.58008	8.96e-05	0.00139819	0.537126	0.000206265	0.00862229
250051_at	AT5G17800	AtMYB56 (myb domain protein 56); DNA binding / transcription factor	1.63203	0.00011944	0.00171682	0.66588	0.0030288	0.0294653
262715_at	AT1G16490	AtMYB58 (myb domain protein 58); DNA binding / transcription factor	2.81539	1.39e-06	0.000103547	0.486327	0.00399221	0.0342791
264119_at	AT1G79180	AtMYB63 (myb domain protein 63); DNA binding / transcription factor	1.86176	9.94e-05	0.00150332	0.597358	0.00028414	0.00993047
257704_at	AT3G12720	AtMYB67/AtY53 (myb domain protein 67); DNA binding / transcription factor	1.28343	0.0127924	0.04609	0.752623	0.00408838	0.0346075
253327_at	AT4G33450	AtMYB69 (myb domain protein 69); DNA binding / transcription factor	1.51572	0.000186087	0.00229105	0.768438	0.00129619	0.0194211
266690_at	AT2G19900	ATNADP-ME1 (NADP-MALIC ENZYME 1); malate dehydrogenase (oxaloacetate-decarboxylating) (NADP+)/ malic enzyme/ oxidoreductase, acting on NADH or NADPH, NAD or NADP as acceptor	2.55502	2.72e-07	3.65e-05	0.5	0.00169471	0.022246
264818_at	AT1G03530	ATNAF1/NAF1	0.73884	0.00343569	0.0180476	1.29235	0.000701245	0.0144459
260002_at	AT1G67940	ATNAP3 (Arabidopsis thaliana non-intrinsic ABC protein 3)	1.30134	0.00216037	0.0129441	0.649169	0.00406542	0.0345499
261198_at	AT1G12940	ATNRT2.5 (NITRATE TRANSPORTER2.5); nitrate transmembrane transporter	12.1819	6.21e-08	1.47e-05	0.0429857	1.11212e-05	0.00250989
248765_at	AT5G47650	ATNUDT2 (Arabidopsis thaliana Nudix hydrolase homolog 2); ADP-ribose diphosphatase/ NAD binding / hydrolase	1.24545	0.00569442	0.0258842	0.634342	9.13962e-05	0.006089
254784_at	AT4G12720	AtNUDT7 (ARABIDOPSIS THALIANA NUDIX HYDROLASE HOMOLOG 7); hydrolase/ nucleoside-diphosphatase	1.34723	0.00376474	0.0191764	0.595979	0.000564875	0.013246
254299_at	AT4G22920	ATNYE1/NYE1 (NON-YELLOWING 1)	1.90088	6.76e-06	0.000274936	0.675175	0.00208909	0.0245042
260097_at	AT1G73220	ATOCT1 (ARABIDOPSIS THALIANA ORGANIC CATION/CARNITINE TRANSPORTER1); carbohydrate transmembrane transporter/ carnitine transporter/ transporter	1.3566	0.000659237	0.00556584	0.337587	0.000130175	0.00698793
251062_at	AT5G01840	ATOFP1/OFP1 (ARABIDOPSIS THALIANA OVATE FAMILY PROTEIN 1); protein binding / transcription repressor	0.533416	0.000149791	0.00197845	1.52979	0.00195004	0.023698
247807_at	AT5G58360	ATOFP3/OFP3 (Arabidopsis thaliana ovate family protein 3)	0.612734	2.82e-05	0.000669284	2.20381	0.000642085	0.0140427
248200_at	AT5G54160	ATOMT1 (O-METHYLTRANSFERASE 1)	1.30435	0.00211178	0.0127661	0.750886	0.00168385	0.0221593
247284_at	AT5G64410	ATOPT4 (oligopeptide transporter 4); oligopeptide transporter	1.99538	1.08e-05	0.000356946	0.41851	0.000296309	0.0102123
254732_at	AT4G13750	ATP binding	0.710382	0.000750409	0.00610028	1.41421	0.00067974	0.0142873
264705_at	AT1G09620	ATP binding / aminoacyl-tRNA ligase	0.764895	0.00142196	0.009584	1.35974	0.000395611	0.0116285
246524_at	AT5G15860	ATPCME (PRENYLCYSTEINE METHYLESTERASE); prenylcysteine methylesterase	1.67791	7.91e-05	0.00127691	0.638754	0.00521873	0.0394465
252443_at	AT3G46960	ATP-dependent helicase	0.766664	0.00604184	0.0270715	1.33176	0.000807655	0.0154524
262906_at	AT1G59760	ATP-dependent RNA helicase, putative	0.817902	0.00882703	0.0351662	1.2283	0.00709932	0.0470033
249687_at	AT5G36150	ATPEN3 (PUTATIVE PENTACYCLIC TRITERPENE SYNTHASE 3); catalytic/ lupeol synthase	11.7669	3.73e-09	3.2e-06	0.143256	0.000278743	0.00988069
258682_at	AT3G08720	ATPK19 (ARABIDOPSIS THALIANA PROTEIN KINASE 19); kinase	1.30737	0.0103406	0.0394657	0.675175	0.00285821	0.0285979
263693_at	AT1G31200	ATPP2-A9 (Phloem protein 2-A9); carbohydrate binding	0.46544	2.98e-06	0.000162186	1.52274	0.000946512	0.0168357
266765_at	AT2G46860	ATPPA3 (ARABIDOPSIS THALIANA PYROPHOSPHORYLASE 3); inorganic diphosphatase/ pyrophosphatase	1.76133	0.000230483	0.00269158	0.408007	0.000282456	0.00989479
253558_at	AT4G31120	ATPRMT5/PRMT5/SKB1 (SHK1 BINDING PROTEIN 1); protein methyltransferase	0.743979	0.00522061	0.0243119	1.32256	0.00127092	0.0192357
258087_at	AT3G26060	ATPRX Q; antioxidant/ peroxiredoxin	0.601513	0.000390483	0.00387197	1.42405	1.36024e-05	0.00265394
247597_at	AT5G60860	AtRABA1f (Arabidopsis Rab GTPase homolog A1f); GTP binding	1.33793	0.0103209	0.0394092	0.697372	0.00451832	0.0364478
254480_at	AT4G20360	AtRABE1b/AtRab8D (Arabidopsis Rab GTPase homolog E1b); translation elongation factor	0.80107	0.00494572	0.0234014	1.28343	0.00433605	0.0357505
255230_at	AT4G05390	ATRFNR1 (ROOT FNR 1); oxidoreductase	0.681444	0.000130648	0.00181288	1.5728	3.22207e-05	0.00390926
261806_at	AT1G30510	ATRFNR2 (ROOT FNR 2); oxidoreductase	0.605696	2.88e-05	0.00067733	1.51922	0.00198247	0.0238907
266913_at	AT2G45890	ATROPGEF4/ROPGEF4 (KINASE PARTNER PROTEIN-LIKE); Rho guanyl-nucleotide exchange factor/	1.34412	0.0101827	0.0390074	0.740549	0.00643544	0.0446446
249206_at	AT5G42630	ATS/KAN4 (ABERRANT TESTA SHAPE); DNA binding / transcription factor	0.784584	0.00469473	0.0225162	1.38831	0.00329329	0.0309489
247755_at	AT5G59090	ATSBT4.12; subtilase	0.226356	4.32e-08	1.21e-05	2.44528	0.00745179	0.0480544
248756_at	AT5G47560	ATSDAT/ATTDT (TONOPLAST DICARBOXYLATE TRANSPORTER); malate transmembrane transporter/ sodium:dicarboxylate symporter	0.652176	0.00561889	0.025662	1.85746	0.00678919	0.045845
245115_at	AT2G41530	ATSFGH (ARABIDOPSIS THALIANA S-FORMYLGLUTATHIONE HYDROLASE); S-formylglutathione hydrolase/ hydrolase, acting on ester bonds	0.749154	0.0010268	0.00756779	1.29235	0.00578734	0.0417835
248658_at	AT5G48600	ATSMC3 (ARABIDOPSIS THALIANA STRUCTURAL MAINTENANCE OF CHROMOSOME 3); ATP binding	0.827406	0.0145731	0.0505447	1.45397	0.00135045	0.0198163
246076_at	AT5G20280	ATSPS1F (SUCROSE PHOSPHATE SYNTHASE 1F); sucrose-phosphate synthase/ transferase, transferring glycosyl groups	1.65099	0.00121371	0.00854011	0.672062	0.000708853	0.0144459
251060_at	AT5G01820	ATSR1 (SERINE/THREONINE PROTEIN KINASE 1); kinase	1.35974	0.000916222	0.0069918	0.629961	0.0035727	0.0321306
260815_at	AT1G06950	ATTIC110/TIC110 (TRANSLOCON AT THE INNER ENVELOPE MEMBRANE OF CHLOROPLASTS 110)	0.827406	0.01319	0.0472215	1.28937	0.00472729	0.0374108
260687_at	AT1G17530	ATTIM23-1 (TRANSLOCASE OF INNER MITOCHONDRIAL MEMBRANE 23); P-P-bond-hydrolysis-driven protein transmembrane transporter	0.697372	0.00579068	0.0262554	1.43396	0.00708355	0.0469642
260059_at	AT1G78090	ATTPPB (TREHALOSE-6-PHOSPHATE PHOSPHATASE)	0.41851	2.99e-06	0.000162186	1.8489	0.000911189	0.0166438
264246_at	AT1G60140	ATTPS10 (TREHALOSE PHOSPHATE SYNTHASE); transferase, transferring glycosyl groups / trehalose-phosphatase	0.569066	2.51e-05	0.000613635	1.97247	0.00298627	0.0292281
254291_at	AT4G23010	ATUTR2/UTR2 (UDP-GALACTOSE TRANSPORTER 2)	1.28046	0.00244496	0.0141503	0.66281	0.000649892	0.0140967
262230_at	AT1G68560	ATXYL1/XYL1 (ALPHA-XYLOSIDASE 1); alpha-N-arabinofuranosidase/ hydrolase, hydrolyzing O-glycosyl compounds / xylan 1,4-beta-xylosidase	0.686184	0.000149953	0.00197845	2.1785	5.09861e-06	0.0017695
259980_at	AT1G76520	auxin efflux carrier family protein	1.53333	0.000602448	0.00520191	0.679871	0.000923617	0.0167072
263073_at	AT2G17500	auxin efflux carrier family protein	2.10429	4.59e-06	0.000211964	0.708742	0.0062189	0.0436738
249922_at	AT5G19140	auxin/aluminum-responsive protein, putative	1.42405	0.00245796	0.0141897	0.535887	7.40274e-05	0.00538895
257690_at	AT3G12830	auxin-responsive family protein	1.62826	0.000884468	0.0067907	0.532185	0.00581274	0.041906
253255_at	AT4G34760	auxin-responsive family protein	0.361817	6.55e-07	6.16e-05	2.60268	1.0726e-06	0.000805152
248750_at	AT5G47530	auxin-responsive protein, putative	1.28937	0.00204247	0.0124728	0.524858	0.000186687	0.00813202
255754_at	AT1G43040	auxin-responsive protein, putative	1.30134	0.00647902	0.0284536	0.641713	0.000669423	0.0142308
264014_at	AT2G21210	auxin-responsive protein, putative	0.160799	4.73e-09	3.38e-06	6.9323	7.43723e-06	0.00215819
253253_at	AT4G34750	auxin-responsive protein, putative / small auxin up RNA (SAUR_E)	0.63728	0.000329924	0.00347629	1.67018	0.000293844	0.0101723
249139_at	AT5G43170	AZF3 (ARABIDOPSIS ZINC-FINGER PROTEIN 3); nucleic acid binding / transcription factor/ zinc ion binding	1.4811	0.000297543	0.00322448	0.516438	0.00120414	0.0187664
256861_at	AT3G23920	BAM1/BMY7/TR-BAMY (BETA-AMYLASE 1); beta-amylase	1.65481	3.59e-05	0.000764627	0.652176	0.00412208	0.0347543
258505_at	AT3G06530	BAP28-related	0.752623	0.00170475	0.0109401	1.45062	0.0002567	0.00948163
245746_at	AT1G51070	basic helix-loop-helix (bHLH) family protein	1.25701	0.00551193	0.0252694	0.770215	0.00408843	0.0346075
254064_at	AT4G25410	basix helix-loop-helix (bHLH) family protein	1.7818	0.000516226	0.00468127	0.565135	0.000434446	0.011918
257021_at	AT3G19710	BCAT4 (BRANCHED-CHAIN AMINOTRANSFERASE4); catalytic/ methionine-oxo-acid transaminase	0.095833	2.24e-07	3.37e-05	4.19887	0.00398301	0.0342287
249309_at	AT5G41410	BEL1 (BELL 1); DNA binding / transcription factor	1.92741	7.81e-06	0.000298459	0.668964	0.00177504	0.0226599
264138_at	AT1G78950	beta-amyrin synthase, putative	0.723635	0.00212051	0.0128008	1.73708	0.000496264	0.0127468
247348_at	AT5G63810	BGAL10 (beta-galactosidase 10); beta-galactosidase	0.675175	0.000206453	0.00247911	1.84463	0.000111259	0.00666808
264078_at	AT2G28470	BGAL8 (BETA-GALACTOSIDASE 8); beta-galactosidase	0.544624	0.00112772	0.00809373	1.85746	0.00143027	0.0204253
250155_at	AT5G15160	bHLH family protein	0.82169	0.0143055	0.049933	1.42076	0.00267515	0.0277429
251677_at	AT3G56980	BHLH039/ORG3 (OBP3-RESPONSIVE GENE 3); DNA binding / transcription factor	0.561231	0.000157382	0.00204044	2.55502	1.16464e-05	0.00255593
245692_at	AT5G04150	BHLH101; DNA binding / transcription factor	0.614152	0.00027365	0.00302315	2.14851	0.000124731	0.00687897
254862_at	AT4G12030	bile acid:sodium symporter family protein	0.198425	2.6e-07	3.58e-05	2.92141	0.000945165	0.0168357
266971_at	AT2G39580	binding	0.814131	0.00994702	0.0383998	1.35974	0.00202927	0.0241303
263456_at	AT2G22125	binding	0.812252	0.00660211	0.028796	1.36604	0.00115047	0.0184923
245770_at	AT1G30240	binding	0.747425	0.00334119	0.0176733	1.40444	0.000426067	0.0117945
267044_at	AT2G34357	binding	0.817902	0.013078	0.0468669	1.43065	0.00234291	0.0259569
264131_at	AT1G79150	binding	0.655197	0.000391453	0.00387317	1.51572	0.0013191	0.0195098
262577_at	AT1G15290	binding	0.425334	2.03e-06	0.00012595	1.52626	0.00309936	0.0297637
261075_at	AT1G07280	binding	0.795536	0.004545	0.0219881	1.59844	0.000185991	0.00813202
267172_at	AT2G37660	binding / catalytic/ coenzyme binding	0.702222	0.000445128	0.00422483	1.59107	0.00157557	0.0214843
246209_at	AT4G36870	BLH2 (BEL1-LIKE HOMEODOMAIN 2, SAWTOOTH 1); DNA binding / transcription factor	1.3566	0.00084442	0.00659365	0.66128	0.00259297	0.0273082
251861_at	AT3G54810	BME3/BME3-ZF (BLUE MICROPYLAR END3); transcription factor	1.47427	0.00147246	0.00982484	0.718636	0.00658129	0.0451712
266369_at	AT2G41370	BOP2 (BLADE ON PETIOLE2); protein binding	0.788218	0.0038566	0.0194766	1.33176	0.00101327	0.0173411
263319_at	AT2G47160	BOR1 (REQUIRES HIGH BORON 1); anion exchanger	0.470848	8.04e-06	0.000302402	3.02444	0.000465721	0.0123127
264562_at	AT1G55760	BTB/POZ domain-containing protein	3.1456	2.46e-07	3.48e-05	0.413703	0.000323415	0.0104922
254227_at	AT4G23630	BTI1 (VIRB2-INTERACTING PROTEIN 1)	1.25411	0.00509654	0.0238726	0.715323	0.000151572	0.00740973
260914_at	AT1G02640	BXL2 (BETA-XYLOSIDASE 2); hydrolase, hydrolyzing O-glycosyl compounds	0.668964	9.67e-05	0.00147073	2.57874	0.00752981	0.0483374
262137_at	AT1G77920	bZIP family transcription factor	1.31039	0.00649733	0.0285198	0.615572	0.000808725	0.0154524
247246_at	AT5G64620	C/VIF2 (CELL WALL / VACUOLAR INHIBITOR OF FRUCTOSIDASE 2); pectinesterase inhibitor	1.25122	0.0110411	0.0413202	0.697372	0.00396935	0.0342216
266342_at	AT2G01540	C2 domain-containing protein	1.4811	0.000338177	0.00353488	0.705475	0.00491072	0.0381174
245711_at	AT5G04340	C2H2 (ZINC FINGER OF ARABIDOPSIS THALIANA 6); nucleic acid binding / transcription factor/ zinc ion binding	2	6.14e-05	0.00107449	0.466516	0.00144423	0.0205069
258023_at	AT3G19450	CAD4 (CINNAMYL ALCOHOL DEHYDROGENASE 4); cinnamyl-alcohol dehydrogenase	1.35347	0.00176874	0.011236	0.615572	4.90464e-05	0.00487043
253277_at	AT4G34230	CAD5 (CINNAMYL ALCOHOL DEHYDROGENASE 5); cinnamyl-alcohol dehydrogenase	1.43065	0.000269392	0.00299897	0.659754	0.000161198	0.00758867
245650_at	AT1G24735	caffeoyl-CoA 3-O-methyltransferase, putative	1.76541	0.0004413	0.00420785	0.439317	0.00107989	0.0179063
253276_at	AT4G34050	caffeoyl-CoA 3-O-methyltransferase, putative	1.42076	0.000342975	0.0035644	0.697372	0.00035914	0.0111756
253963_at	AT4G26470	calcium ion binding	1.24833	0.00773742	0.0321001	0.723635	0.000807505	0.0154524
253915_at	AT4G27280	calcium-binding EF hand family protein	2.95536	4.48e-06	0.000208698	0.376312	0.00549411	0.0404891
249417_at	AT5G39670	calcium-binding EF hand family protein	2.57279	2.31e-07	3.42e-05	0.503478	0.00658246	0.0451712
248191_at	AT5G54130	calcium-binding EF hand family protein	0.754364	0.00116413	0.00827983	1.74917	0.00109165	0.0180411
251432_at	AT3G59820	calcium-binding mitochondrial protein-related	0.791869	0.00866732	0.0347311	1.3692	0.00190779	0.0234091
265460_at	AT2G46600	calcium-binding protein, putative	2.51984	4.79e-07	5.05e-05	0.511687	0.00235443	0.0260327
261605_at	AT1G49580	calcium-dependent protein kinase, putative / CDPK, putative	0.786399	0.00481122	0.0228925	1.52626	0.000908825	0.016621
251176_at	AT3G63380	calcium-transporting ATPase, plasma membrane-type, putative / Ca(2+)-ATPase, putative (ACA12)	1.59844	5.09e-05	0.000954518	0.509328	8.46725e-05	0.00582302
256839_at	AT3G22930	calmodulin, putative	2.44528	2.43e-07	3.47e-05	0.485205	0.00161169	0.0216473
266371_at	AT2G41410	calmodulin, putative	1.44393	0.000304782	0.00328321	0.66742	0.00121658	0.0188139
254379_at	AT4G21820	calmodulin-binding family protein	0.780967	0.00377199	0.0192066	1.26576	0.00218357	0.0250277
260135_at	AT1G66400	calmodulin-related protein, putative	2.68825	2.32e-07	3.42e-05	0.393199	0.000466162	0.0123127
251739_at	AT3G56170	CAN (CA-2+ DEPENDENT NUCLEASE); nuclease	1.19472	0.0141799	0.0495979	0.779165	0.00268652	0.0277759
256002_at	AT1G29900	CARB (CARBAMOYL PHOSPHATE SYNTHETASE B); ATP binding / carbamoyl-phosphate synthase	0.764895	0.00253379	0.0144638	1.3692	4.99712e-05	0.00487043
255294_at	AT4G04750	carbohydrate transmembrane transporter/ sugar:hydrogen ion symporter	1.60956	3.74e-05	0.000778505	0.494257	0.000175195	0.00786044
265170_at	AT1G23730	carbonic anhydrase, putative / carbonate dehydratase, putative	3.58838	1.78e-05	0.00049488	0.392292	0.00132703	0.0195689
251255_at	AT3G62280	carboxylesterase	0.656712	0.00175837	0.0111799	1.63203	0.000752827	0.0148002
250723_at	AT5G06300	carboxy-lyase	1.75727	1.18e-05	0.000377129	0.501157	3.01797e-05	0.00378053
261550_at	AT1G63450	catalytic	1.45397	0.00588517	0.026559	0.543367	0.00618922	0.0435268
260250_at	AT1G74260	catalytic	0.76313	0.00535572	0.024725	1.31342	0.000253974	0.00944603
245292_at	AT4G15093	catalytic LigB subunit of aromatic ring-opening dioxygenase family	1.23399	0.00656244	0.0286799	0.782773	0.00106871	0.0178362
267093_at	AT2G38170	CAX1 (CATION EXCHANGER 1); calcium ion transmembrane transporter/ calcium:hydrogen antiporter	1.73708	2.61e-05	0.000632601	0.598739	0.00174061	0.0224816
246302_at	AT3G51860	CAX3 (cation exchanger 3); cation:cation antiporter	1.55114	0.000940799	0.00713412	0.532185	2.12978e-05	0.00324804
250054_at	AT5G17860	CAX7 (CALCIUM EXCHANGER 7); calcium:sodium antiporter/ cation:cation antiporter	2.62685	3.3e-05	0.000725226	0.650671	0.000388145	0.0116285
245251_at	AT4G17615	CBL1 (CALCINEURIN B-LIKE PROTEIN 1); calcium ion binding	1.81924	6.47e-05	0.00111022	0.627056	0.0014534	0.0205783
250688_at	AT5G06510	CCAAT-binding transcription factor (CBF-B/NF-YA) family protein	5.19335	9.6e-08	2.01e-05	0.192999	9.42281e-05	0.0061406
263158_at	AT1G54160	CCAAT-binding transcription factor (CBF-B/NF-YA) family protein	1.96337	6.39e-06	0.000266715	0.462225	0.000667122	0.0142308
258198_at	AT3G14020	CCAAT-binding transcription factor (CBF-B/NF-YA) family protein	2.93494	1.8e-07	2.99e-05	0.496546	0.00394535	0.0340725
256806_at	AT3G20910	CCAAT-binding transcription factor (CBF-B/NF-YA) family protein	1.41748	0.000340874	0.00355732	0.716978	5.80656e-05	0.00497057
261792_at	AT1G15950	CCR1 (CINNAMOYL COA REDUCTASE 1)	1.42734	0.000280618	0.00308034	0.673617	0.000750035	0.0147983
261887_at	AT1G80780	CCR4-NOT transcription complex protein, putative	0.795536	0.00412463	0.0203843	1.33793	0.00315757	0.0301788
246884_at	AT5G26220	ChaC-like family protein	3.38698	6.2e-07	5.9e-05	0.15932	0.000119492	0.00679836
260982_at	AT1G53520	chalcone-flavanone isomerase-related	0.754364	0.00513101	0.0239719	1.36289	0.000661752	0.0142144
262970_at	AT1G75690	chaperone protein dnaJ-related	0.461158	2.13e-06	0.000130573	1.58008	0.0052575	0.039566
256983_at	AT3G13470	chaperonin, putative	0.712025	0.000709029	0.00586227	1.34412	0.00221828	0.0252917
245164_at	AT2G33210	chaperonin, putative	0.646176	0.000379794	0.00380735	1.42734	0.00164436	0.021871
260560_at	AT2G43590	chitinase, putative	0.602904	0.000185046	0.002283	1.50873	0.00222621	0.0253607
260556_at	AT2G43620	chitinase, putative	0.793701	0.00516287	0.0240896	3.03845	7.01589e-08	0.000163616
261695_at	AT1G08520	CHLD/PDE166 (PIGMENT DEFECTIVE 166); magnesium chelatase/ nucleoside-triphosphatase/ nucleotide binding	0.737135	0.00097665	0.00734048	1.39474	0.00074865	0.0147978
245009_at	ATCG00380	Chloroplast encoded ribosomal protein S4	0.757858	0.00187068	0.0116703	1.7211	0.000705984	0.0144459
254998_at	AT4G09760	choline kinase, putative	1.50177	0.00013632	0.00186835	0.549681	0.000234555	0.00911547
245533_at	AT4G15130	cholinephosphate cytidylyltransferase, putative / phosphorylcholine transferase, putative / CTP:phosphocholine cytidylyltransferase, putative	1.31646	0.00240585	0.0140081	0.766664	0.00334174	0.0311593
253638_at	AT4G30470	cinnamoyl-CoA reductase-related	1.26284	0.00511155	0.0239197	0.697372	0.003885	0.0337469
251059_at	AT5G01810	CIPK15 (CBL-INTERACTING PROTEIN KINASE 15); kinase/ protein kinase	1.21419	0.0121796	0.0443516	0.710382	0.00269873	0.0277936
246922_at	AT5G25110	CIPK25 (CBL-INTERACTING PROTEIN KINASE 25); kinase	1.49485	0.000115712	0.00167489	0.740549	0.00747351	0.0480969
266313_at	AT2G26980	CIPK3 (CBL-INTERACTING PROTEIN KINASE 3); kinase/ protein kinase	0.455861	1.73e-06	0.000116303	2.25012	0.0025619	0.0272114
261581_at	AT1G01140	CIPK9 (CBL-INTERACTING PROTEIN KINASE 9); kinase	4.42804	5.01e-09	3.38e-06	0.438303	0.00146426	0.0206052
254644_at	AT4G18510	CLE2 (CLAVATA3/ESR-RELATED); receptor binding	0.307786	2.63e-05	0.000634634	1.95884	0.000888597	0.0164322
262728_at	AT1G75820	CLV1 (CLAVATA 1); ATP binding / kinase/ protein serine/threonine kinase	0.707107	0.00210829	0.012754	2.00926	1.47742e-05	0.002756
257746_at	AT3G29200	CM1 (chorismate mutase 1); chorismate mutase	1.51222	0.000164617	0.00210362	0.616996	0.000195257	0.00832539
260360_at	AT1G69370	CM3 (CHORISMATE MUTASE 3); chorismate mutase	0.752623	0.0023015	0.0135604	1.52626	0.00016674	0.00770378
249197_at	AT5G42380	CML37/CML39; calcium ion binding	3.31728	1.12e-05	0.000363658	0.335256	0.00667075	0.0454358
259768_at	AT1G29390	COR314-TM2 (cold regulated 314 thylakoid membrane 2)	1.25992	0.00491815	0.0233015	0.782773	0.00598401	0.0425739
254148_at	AT4G24280	CPHSC70-1 (chloroplast heat shock protein 70-1); ATP binding / unfolded protein binding	0.737135	0.00192897	0.0119543	1.27162	0.00104662	0.0175693
246003_at	AT5G20720	CPN20 (CHAPERONIN 20); calmodulin binding	0.695762	0.000341963	0.00356332	1.22547	0.0028969	0.0287825
264069_at	AT2G28000	CPN60A (chloroplast / 60 kDa chaperonin alpha subunit); ATP binding / protein binding / unfolded protein binding	0.7457	0.00462979	0.0223023	1.42076	4.80915e-05	0.00487043
265076_at	AT1G55490	CPN60B (CHAPERONIN 60 BETA); ATP binding / protein binding / unfolded protein binding	0.638754	4.4e-05	0.000861991	1.59844	0.000358829	0.0111756
263483_at	AT2G04030	CR88 (EMBRYO DEFECTIVE 1956); ATP binding	0.740549	0.00639639	0.0281941	1.26576	0.00753409	0.0483374
254235_at	AT4G23750	CRF2 (CYTOKININ RESPONSE FACTOR 2); DNA binding / transcription factor	0.728668	0.00112722	0.00809373	1.80667	3.46358e-06	0.00157362
256216_at	AT1G56340	CRT1 (CALRETICULIN 1); calcium ion binding	0.802923	0.00690901	0.0297387	1.34412	7.22914e-05	0.00535012
252325_at	AT3G48560	CSR1 (CHLORSULFURON/IMIDAZOLINONE RESISTANT 1)	0.802923	0.0109256	0.0410688	1.34102	0.00108498	0.0179507
249983_at	AT5G18470	curculin-like (mannose-binding) lectin family protein	2.51403	4.18e-07	4.82e-05	0.48971	0.000712308	0.0144459
261765_at	AT1G15570	CYCA2;3 (CYCLIN A2;3); cyclin-dependent protein kinase regulator	0.766664	0.00253801	0.0144638	1.36604	0.000743623	0.0147262
264697_at	AT1G70210	CYCD1;1 (CYCLIN D1;1); cyclin-dependent protein kinase regulator	1.39474	0.00854018	0.0343646	0.756109	0.00750382	0.0482473
245547_at	AT4G15300	CYP702A2 (cytochrome P450, family 702, subfamily A, polypeptide 2); oxygen binding	0.63728	9.52e-05	0.00145801	1.55833	5.07291e-05	0.00487043
249686_at	AT5G36140	CYP716A2 (cytochrome P450, family 716, subfamily A, polypeptide 2); heme binding / iron ion binding / monooxygenase	19.1597	7.01e-08	1.61e-05	0.0452272	7.98991e-06	0.00215819
264470_at	AT1G67110	CYP735A2 (cytochrome P450, family 735, subfamily A, polypeptide 2); oxygen binding	0.435275	3.2e-05	0.000714626	2.03731	0.00517127	0.0392137
253097_at	AT4G37320	CYP81D5 (cytochrome P450, family 81, subfamily D, polypeptide 5); oxygen binding	1.25411	0.00401832	0.0200026	0.752623	0.00182361	0.02285
264404_at	AT2G25160	CYP82F1 (cytochrome P450, family 82, subfamily F, polypeptide 1); oxygen binding	1.69741	1.68e-05	0.000477076	0.429283	7.31445e-05	0.00537714
254687_at	AT4G13770	CYP83A1 (CYTOCHROME P450 83A1); oxygen binding	0.0894154	1.36e-07	2.51e-05	3.44221	0.0071972	0.0472738
247360_at	AT5G63450	CYP94B1 (cytochrome P450, family 94, subfamily B, polypeptide 1); oxygen binding	3.00355	1.42e-06	0.000105228	0.605696	0.00489873	0.0380559
245101_at	AT2G40890	CYP98A3 (CYTOCHROME P450, FAMILY 98, SUBFAMILY A, POLYPEPTIDE 3); monooxygenase/ p-coumarate 3-hydroxylase	1.45062	0.000584506	0.00511114	0.694157	0.00246007	0.0267194
248545_at	AT5G50260	cysteine proteinase, putative	3.97237	2.01e-08	7.65e-06	0.41466	0.000949511	0.0168488
255011_at	AT4G10040	CYTC-2 (CYTOCHROME C-2); electron carrier	1.41421	0.000373503	0.00376256	0.705475	0.00315876	0.0301788
245044_at	AT2G26500	cytochrome b6f complex subunit (petM), putative	0.557354	0.000270396	0.0030021	1.43727	0.0027617	0.0281123
261298_at	AT1G48510	cytochrome c oxidase assembly protein surfeit-related	0.742262	0.00819713	0.0334785	1.27162	0.00282646	0.0283724
258028_at	AT3G27473	DC1 domain-containing protein	0.649169	0.000185941	0.00229105	1.47768	0.000688362	0.0144279
247674_at	AT5G59930	DC1 domain-containing protein / UV-B light-insensitive protein, putative	0.773782	0.0103863	0.0395881	1.50525	0.00792312	0.0496891
250529_at	AT5G08610	DEAD box RNA helicase (RH26)	0.675175	0.000256147	0.0028976	1.55473	0.00194077	0.0236207
256797_at	AT3G18600	DEAD/DEAH box helicase, putative	0.759611	0.0025226	0.0144206	1.31039	0.0080135	0.0498922
256862_at	AT3G23940	dehydratase family	0.676737	0.000411315	0.00399043	1.46747	1.90383e-05	0.00318365
247797_at	AT5G58780	dehydrodolichyl diphosphate synthase, putative / DEDOL-PP synthase, putative	1.48796	0.0013237	0.0091317	0.502316	0.00514245	0.0391309
258614_at	AT3G02770	dimethylmenaquinone methyltransferase family protein	1.26576	0.00366344	0.0188386	0.773782	0.00532097	0.0398061
249389_at	AT5G40100	disease resistance protein (TIR-NBS-LRR class), putative	0.7457	0.00403682	0.0200739	1.51222	0.00150057	0.0208863
262138_at	AT1G52660	disease resistance protein, putative	1.39474	0.00592643	0.0267119	0.66742	0.00219262	0.0250877
254718_at	AT4G13580	disease resistance-responsive family protein	1.27751	0.0132264	0.0472839	0.689362	0.00288633	0.0287414
250278_at	AT5G12860	DIT1 (DICARBOXYLATE TRANSPORTER 1); oxoglutarate:malate antiporter	0.816014	0.0141169	0.0494371	1.25411	0.00551779	0.0406035
262586_at	AT1G15480	DNA binding	0.795536	0.00446194	0.0216675	1.39152	0.00149531	0.0208688
250582_at	AT5G07580	DNA binding / transcription factor	1.68179	0.00200784	0.0123424	0.61132	0.0044054	0.0361704
259374_at	AT3G16280	DNA binding / transcription factor	1.38831	0.00380396	0.0193096	0.628507	0.00129856	0.0194268
255264_at	AT4G05170	DNA binding / transcription factor	1.7211	0.00135344	0.00926608	0.641713	0.00295224	0.0291045
258966_at	AT3G10690	DNA gyrase subunit A family protein	0.786399	0.00445475	0.0216528	1.34412	0.000353264	0.0110754
247277_at	AT5G64420	DNA polymerase V family	0.687771	0.000208778	0.00249871	1.27751	0.00290404	0.0288314
263612_at	AT2G16440	DNA replication licensing factor, putative	0.816014	0.0122376	0.0445291	1.55833	4.89962e-05	0.00487043
265183_at	AT1G23750	DNA-binding protein-related	1.32869	0.00304683	0.0164291	0.672062	0.00256176	0.0272114
253125_at	AT4G36040	DNAJ heat shock N-terminal domain-containing protein (J11)	0.428292	1.19e-06	9.4e-05	2.17347	0.00773882	0.0490881
250711_at	AT5G06110	DNAJ heat shock N-terminal domain-containing protein / cell division protein-related	0.791869	0.00445301	0.0216516	1.31039	0.00654883	0.0451077
259834_at	AT1G69570	Dof-type zinc finger domain-containing protein	1.73307	0.000166116	0.00211292	0.605696	8.99174e-05	0.00601734
247216_at	AT5G64860	DPE1 (DISPROPORTIONATING ENZYME); 4-alpha-glucanotransferase	0.793701	0.00776337	0.0321616	1.37872	0.000335698	0.0107736
254066_at	AT4G25480	DREB1A (DEHYDRATION RESPONSE ELEMENT B1A); DNA binding / transcription activator/ transcription factor	1.60956	0.000267531	0.00298661	0.328356	0.00198472	0.0238907
252184_at	AT3G50660	DWF4 (DWARF 4)	0.7457	0.00396575	0.0198092	1.80667	2.17734e-05	0.00328214
256982_at	AT3G13460	ECT2; protein binding	0.742262	0.00174837	0.0111433	1.32562	0.00506697	0.0387179
260425_at	AT1G72440	EDA25 (embryo sac development arrest 25); binding	0.687771	0.0036917	0.0189312	1.67791	0.00232354	0.025874
263371_at	AT2G20490	EDA27/NOP10 (embryo sac development arrest 27); RNA binding	0.698985	0.00032943	0.00347361	1.30435	0.00236708	0.0261471
252921_at	AT4G39030	EDS5 (ENHANCED DISEASE SUSCEPTIBILITY 5); antiporter/ transporter	1.38191	0.00113808	0.00813883	0.702222	0.00682113	0.0459364
247947_at	AT5G57090	EIR1 (ETHYLENE INSENSITIVE ROOT 1); auxin:hydrogen symporter/ transporter	0.750886	0.00718941	0.030519	1.4811	0.000364284	0.0111859
253519_at	AT4G31240	electron carrier	1.38831	0.000393116	0.00388164	0.634342	0.000711793	0.0144459
258321_at	AT3G22840	ELIP1 (EARLY LIGHT-INDUCABLE PROTEIN); chlorophyll binding	3.16748	0.000105718	0.00156956	0.136471	1.99671e-05	0.00322492
260814_at	AT1G43710	EMB1075 (EMBRYO DEFECTIVE 1075); carboxy-lyase	0.61132	3.8e-05	0.000784387	1.41421	0.000137881	0.00719454
250061_at	AT5G17710	EMB1241 (EMBRYO DEFECTIVE 1241); adenyl-nucleotide exchange factor/ chaperone binding / protein binding / protein homodimerization	0.735433	0.000978354	0.00734419	1.31039	0.00765443	0.0486557
257717_at	AT3G18390	EMB1865 (EMBRYO DEFECTIVE 1865)	0.786399	0.0028138	0.0155976	1.33793	0.00781599	0.0493195
258546_at	AT3G07060	EMB1974 (EMBRYO DEFECTIVE 1974)	0.790041	0.00550874	0.0252694	1.28639	0.00798348	0.0498703
253758_at	AT4G29060	EMB2726 (EMBRYO DEFECTIVE 2726); translation elongation factor	0.726986	0.0023998	0.0139842	1.63959	0.00304846	0.0295411
266368_at	AT2G41380	embryo-abundant protein-related	5.88347	3.32e-09	3.19e-06	0.395021	0.00170117	0.022289
251884_at	AT3G54150	embryo-abundant protein-related	1.23971	0.0101493	0.0389415	0.597358	0.00357943	0.0321306
254318_at	AT4G22530	embryo-abundant protein-related	1.29534	0.00569859	0.025895	0.670511	0.00216526	0.0249328
244968_at	ATCG00640	encodes a chloroplast ribosomal protein L33, a constituent of the large subunit of the ribosomal complex	0.594604	8.94e-05	0.00139619	1.52274	0.00729299	0.0475306
245048_at	ATCG00040	Encodes a maturase located in the trnK intron in the chloroplast genome.	0.602904	0.00150096	0.00995523	1.92297	0.00553361	0.0406197
250346_at	AT5G11950	Encodes a protein of unknown function. It has been crystallized and shown to be structurally almost identical to the protein encoded by At2G37210.	1.50177	0.000129914	0.00180452	0.558644	0.00039433	0.0116285
245024_at	ATCG00120	Encodes the ATPase alpha subunit, which is a subunit of ATP synthase and part of the CF1 portion which catalyzes the conversion of ADP to ATP using the proton motive force. This complex is located in the thylakoid membrane of the chloroplast.	0.463294	5.09e-06	0.000227521	3.01746	0.00104302	0.0175693
245006_at	ATCG00340	Encodes the D1 subunit of photosystem I and II reaction centers.	0.471937	0.000586819	0.00511558	2.12874	0.00146634	0.0206052
262619_at	AT1G06550	enoyl-CoA hydratase/isomerase family protein	1.50873	0.000101604	0.00152731	0.689362	0.000172603	0.00783903
248799_at	AT5G47230	ERF5 (ETHYLENE RESPONSIVE ELEMENT BINDING FACTOR 5); DNA binding / transcription activator/ transcription factor	2.23457	3.6e-05	0.000764627	0.516438	0.00357124	0.0321306
257490_x_at	AT1G01380	ETC1 (ENHANCER OF TRY AND CPC 1); DNA binding / transcription factor	3.89062	6.94e-07	6.42e-05	0.295931	0.00138301	0.0200965
266215_at	AT2G06850	EXGT-A1 (ENDOXYLOGLUCAN TRANSFERASE); hydrolase, acting on glycosyl bonds	0.73884	0.00449642	0.0217966	1.74917	0.000372406	0.0113651
250214_at	AT5G13870	EXGT-A4 (ENDOXYLOGLUCAN TRANSFERASE A4); hydrolase, acting on glycosyl bonds	0.624165	0.000144482	0.00193075	1.43727	0.00197319	0.0238241
265728_at	AT2G31990	exostosin family protein	1.34723	0.000810369	0.00642052	0.649169	0.00104552	0.0175693
260262_at	AT1G68470	exostosin family protein	1.5728	4.29e-05	0.000850274	0.66588	0.00659702	0.0451712
256296_at	AT1G69480	EXS family protein / ERD1/XPR1/SYG1 family protein	1.3566	0.00112799	0.00809373	0.559936	0.00114493	0.0184821
262231_at	AT1G68740	EXS family protein / ERD1/XPR1/SYG1 family protein	0.407066	4.58e-06	0.000211964	2.44528	6.19581e-06	0.00205471
253547_at	AT4G30950	FAD6 (FATTY ACID DESATURASE 6); omega-6 fatty acid desaturase	0.819794	0.00898113	0.0356309	1.29235	0.00358686	0.0321306
253088_at	AT4G36220	FAH1 (FERULATE-5-HYDROXYLASE 1); ferulate 5-hydroxylase	0.712025	0.000324051	0.00342941	2.22427	0.000128101	0.00695159
265814_at	AT2G17930	FAT domain-containing protein / phosphatidylinositol 3- and 4-kinase family protein	0.827406	0.0114804	0.0425127	1.26868	0.00688448	0.0462166
261722_at	AT1G08510	FATB (FATTY ACYL-ACP THIOESTERASES B); acyl carrier/ acyl-ACP thioesterase	1.23971	0.0127443	0.0459334	0.82169	0.00202267	0.0241056
267116_at	AT2G32560	F-box family protein	1.42405	0.000707014	0.00584956	0.618423	8.06842e-06	0.00215819
252336_at	AT3G48880	F-box family protein	1.37554	0.00121133	0.00852752	0.692555	5.55304e-05	0.00490355
248289_at	AT5G52880	F-box family protein	1.30134	0.00160523	0.0104737	0.749154	0.00210068	0.0245513
257530_at	AT3G03040	F-box family protein	0.80478	0.0100068	0.0385686	1.49485	0.00137862	0.0200522
246595_at	AT5G14780	FDH (FORMATE DEHYDROGENASE); NAD binding / binding / catalytic/ cofactor binding / oxidoreductase, acting on the CH-OH group of donors, NAD or NADP as acceptor	1.70133	2.42e-05	0.000604489	0.655197	0.00733823	0.0477796
245347_at	AT4G14890	ferredoxin family protein	0.697372	0.000375245	0.00377748	1.51222	0.00216504	0.0249328
245193_at	AT1G67810	Fe-S metabolism associated domain-containing protein	1.79834	5.16e-05	0.000960315	0.373712	4.98479e-07	0.000572228
251026_at	AT5G02200	FHL (FAR-RED-ELONGATED HYPOCOTYL1-LIKE); protein binding	1.70921	1.23e-05	0.000387013	0.675175	0.00457724	0.0367678
254080_at	AT4G25630	FIB2 (FIBRILLARIN 2)	0.718636	0.000528685	0.00474953	1.27751	0.00717726	0.0472271
263942_at	AT2G35860	FLA16 (FASCICLIN-LIKE ARABINOGALACTAN PROTEIN 16 PRECURSOR)	1.37872	0.000596648	0.00516727	0.725309	0.0046404	0.037052
261023_at	AT1G12200	flavin-containing monooxygenase family protein / FMO family protein	1.46409	0.000211395	0.00252168	0.656712	0.00146271	0.0206052
265119_at	AT1G62570	flavin-containing monooxygenase family protein / FMO family protein	1.70921	1.34e-05	0.000408955	0.681444	0.00555153	0.0407112
256505_at	AT1G75200	flavodoxin family protein / radical SAM domain-containing protein	0.795536	0.00440702	0.0214714	1.29834	0.000440812	0.0119917
250533_at	AT5G08640	FLS (FLAVONOL SYNTHASE)	1.4406	0.0139772	0.0490791	0.285851	1.35232e-06	0.000917324
259930_at	AT1G34355	forkhead-associated domain-containing protein / FHA domain-containing protein	0.766664	0.0044879	0.0217626	1.45734	0.00318497	0.0302741
253042_at	AT4G37550	formamidase, putative / formamide amidohydrolase, putative	0.474123	0.000158361	0.0020496	2.65124	0.000209995	0.00864774
248696_at	AT5G48360	formin homology 2 domain-containing protein / FH2 domain-containing protein	0.697372	0.00116929	0.00829219	1.68958	1.88932e-05	0.00318365
254079_at	AT4G25730	FtsJ-like methyltransferase family protein	0.700602	0.000289195	0.00315531	1.46747	0.00342538	0.031496
245977_at	AT5G13110	G6PD2 (GLUCOSE-6-PHOSPHATE DEHYDROGENASE 2); glucose-6-phosphate dehydrogenase	0.622725	3.68e-05	0.000772893	1.55473	0.000139488	0.00721749
264859_at	AT1G24280	G6PD3 (GLUCOSE-6-PHOSPHATE DEHYDROGENASE 3); glucose-6-phosphate dehydrogenase	0.367717	7.38e-06	0.000288118	2.40605	3.0163e-05	0.00378053
261768_at	AT1G15550	GA4 (GA REQUIRING 4); gibberellin 3-beta-dioxygenase	0.317905	4.29e-08	1.21e-05	2.05148	9.99995e-05	0.00629673
256865_at	AT3G23820	GAE6 (UDP-D-GLUCURONATE 4-EPIMERASE 6); catalytic	0.816014	0.00928583	0.0365406	1.23971	0.00470217	0.0373454
253358_at	AT4G32940	GAMMA-VPE (Vacuolar processing enzyme gamma); cysteine-type endopeptidase	1.47768	0.000120877	0.00172716	0.574349	1.915e-05	0.00318365
257807_at	AT3G26650	GAPA (GLYCERALDEHYDE 3-PHOSPHATE DEHYDROGENASE A SUBUNIT); glyceraldehyde-3-phosphate dehydrogenase	0.422396	0.000133686	0.00184626	1.55833	0.00131063	0.0194811
261197_at	AT1G12900	GAPA-2; glyceraldehyde-3-phosphate dehydrogenase	0.484085	0.000876294	0.00674411	2.01391	7.00768e-05	0.00531995
259625_at	AT1G42970	GAPB (GLYCERALDEHYDE-3-PHOSPHATE DEHYDROGENASE B SUBUNIT); glyceraldehyde-3-phosphate dehydrogenase	0.508152	0.000585503	0.0051121	1.58374	0.00523904	0.0395295
259347_at	AT3G03920	Gar1 RNA-binding region family protein	0.771997	0.00369899	0.0189425	1.29534	0.00179193	0.0226884
265668_at	AT2G32020	GCN5-related N-acetyltransferase (GNAT) family protein	1.96337	2.24e-05	0.000576409	0.448548	3.76002e-05	0.00428337
263828_at	AT2G40250	GDSL-motif lipase/hydrolase family protein	1.66632	0.000849469	0.00661628	0.327598	6.82302e-05	0.00531984
267096_at	AT2G38180	GDSL-motif lipase/hydrolase family protein	1.70527	5.06e-05	0.000950462	0.476319	0.00126273	0.0191721
248118_at	AT5G55050	GDSL-motif lipase/hydrolase family protein	2.00926	1.98e-06	0.000125783	0.509328	0.000340063	0.0108206
249576_at	AT5G37690	GDSL-motif lipase/hydrolase family protein	1.32256	0.00739124	0.0310974	0.594604	0.00258544	0.0272802
252363_at	AT3G48460	GDSL-motif lipase/hydrolase family protein	0.782773	0.00394503	0.0197535	1.33793	0.00422143	0.0352337
253660_at	AT4G30140	GDSL-motif lipase/hydrolase family protein	0.484085	1.72e-05	0.000485359	2.15348	0.00178757	0.0226841
256684_at	AT3G32040	geranylgeranyl pyrophosphate synthase, putative / GGPP synthetase, putative / farnesyltranstransferase, putative	1.34723	0.00416831	0.0205131	0.538369	0.000224374	0.00888172
260236_at	AT1G74470	geranylgeranyl reductase	0.553504	0.000105235	0.00156398	1.55114	0.0027898	0.0282183
264188_at	AT1G54690	G-H2AX/GAMMA-H2AX/H2AXB/HTA3; DNA binding	0.791869	0.00674897	0.0292072	1.21419	0.00584434	0.0420323
245076_at	AT2G23170	GH3.3; indole-3-acetic acid amido synthetase	0.601513	5.62e-05	0.0010179	1.59844	0.00331508	0.0310559
246550_at	AT5G14920	gibberellin-regulated family protein	0.723635	0.000585418	0.0051121	2.50822	1.04794e-06	0.000805152
255628_at	AT4G00850	GIF3 (GRF1-INTERACTING FACTOR 3)	1.37554	0.000732669	0.00602729	0.679871	3.03996e-05	0.00378053
250100_at	AT5G16570	GLN1;4 (Glutamine synthetase 1;4); glutamate-ammonia ligase	4.93597	1.09e-08	5.25e-06	0.164178	2.42075e-06	0.00133798
248267_at	AT5G53460	GLT1 (NADH-dependent glutamate synthase 1 gene)	0.786399	0.00956244	0.0373341	1.81085	7.50764e-06	0.00215819
256746_at	AT3G29320	glucan phosphorylase, putative	0.679871	0.000356845	0.00365346	1.69349	0.000220185	0.00883305
259346_at	AT3G03910	glutamate dehydrogenase, putative	7.96312	3.32e-10	5.99e-07	0.211686	0.000939871	0.0168178
253382_at	AT4G33040	glutaredoxin family protein	3.63008	3.11e-08	9.43e-06	0.189465	5.89108e-05	0.00497057
250344_at	AT5G11930	glutaredoxin family protein	3.89962	2.69e-08	9.26e-06	0.213652	0.000290097	0.0100679
253629_at	AT4G30450	glycine-rich protein	0.619854	5.24e-05	0.000968592	1.66632	0.00463303	0.0370187
260557_at	AT2G43610	glycoside hydrolase family 19 protein	0.608502	4.64e-05	0.000893268	1.86176	0.00119024	0.0187316
245674_at	AT1G56680	glycoside hydrolase family 19 protein	0.487452	2.87e-05	0.00067733	2.04675	0.000649464	0.0140967
264656_at	AT1G09010	glycoside hydrolase family 2 protein	0.73884	0.000709769	0.00586227	1.41095	0.00711857	0.0470681
267389_at	AT2G44460	glycosyl hydrolase family 1 protein	1.48452	0.000971372	0.00730842	0.353553	0.00498979	0.0384035
267388_at	AT2G44450	glycosyl hydrolase family 1 protein	1.38831	0.000428364	0.0041226	0.749154	0.00391515	0.0338904
258151_at	AT3G18080	glycosyl hydrolase family 1 protein	0.37285	2.45e-06	0.000141625	2.74473	0.000116378	0.00679836
263610_at	AT2G16230	glycosyl hydrolase family 17 protein	0.515246	1.91e-05	0.000516279	1.42405	0.00179855	0.0226884
245393_at	AT4G16260	glycosyl hydrolase family 17 protein	0.574349	0.00164811	0.0106859	2.33486	9.20741e-05	0.00610624
246184_at	AT5G20950	glycosyl hydrolase family 3 protein	0.752623	0.0015533	0.0102179	1.34723	0.0041365	0.0347893
257834_at	AT3G26720	glycosyl hydrolase family 38 protein	0.723635	0.000746922	0.00608401	1.75727	0.002374	0.0261965
260611_at	AT2G43670	glycosyl hydrolase family protein 17	1.29235	0.00300541	0.0162726	0.658231	0.00251637	0.0270092
259997_at	AT1G67880	glycosyl transferase family 17 protein	1.36604	0.00162641	0.0105737	0.708742	0.00714874	0.0471631
256953_at	AT3G29630	glycosyltransferase family protein	1.4914	0.000203624	0.00245329	0.573024	0.000902213	0.0165985
255032_at	AT4G09500	glycosyltransferase family protein	2.20381	5.24e-05	0.000968592	0.650671	0.00320329	0.0303709
251931_at	AT3G53950	glyoxal oxidase-related	1.45397	0.000157058	0.00204031	0.678302	0.00266506	0.0277154
257295_at	AT3G17420	GPK1 (Glyoxysomal protein kinase 1); kinase	1.53333	0.00011964	0.00171797	0.612734	0.000463426	0.0123127
256890_at	AT3G23830	GR-RBP4/GRP4 (GLYCINE-RICH RNA-BINDING PROTEIN 4); RNA binding / double-stranded DNA binding / single-stranded DNA binding	0.498846	0.00111437	0.00803286	1.41748	0.00652632	0.0450483
255622_at	AT4G01070	GT72B1; UDP-glucosyltransferase/ UDP-glycosyltransferase/ transferase, transferring glycosyl groups	1.49831	9.02e-05	0.00140255	0.668964	0.000662939	0.0142144
248132_at	AT5G54840	GTP-binding family protein	1.29534	0.00177249	0.011245	0.602904	5.54939e-05	0.00490355
258545_at	AT3G07050	GTP-binding family protein	0.627056	0.00244643	0.0141529	1.37872	0.00170768	0.0223079
258155_at	AT3G18130	guanine nucleotide-binding family protein / activated protein kinase C receptor (RACK1)	0.737135	0.000818247	0.00645557	1.26284	0.00504964	0.0386251
256144_at	AT1G48630	guanine nucleotide-binding family protein / activated protein kinase C receptor, putative / RACK, putative	0.780967	0.00305888	0.0164757	1.2283	0.00555695	0.040731
251519_at	AT3G59400	GUN4 (Genomes uncoupled 4)	0.421421	1.64e-05	0.000472135	2.00926	4.99091e-06	0.0017695
249172_at	AT5G42950	GYF domain-containing protein	0.810378	0.00715188	0.0303945	1.39152	0.000584106	0.0135079
250724_at	AT5G06330	hairpin-responsive protein, putative (HIN1)	1.45397	0.000436624	0.00417705	0.750886	0.00805854	0.0500667
254743_at	AT4G13420	HAK5 (High affinity K+ transporter 5); potassium ion transmembrane transporter	17.7531	6.54e-11	3.79e-07	0.221698	0.00176459	0.0226252
266413_at	AT2G38740	haloacid dehalogenase-like hydrolase family protein	1.39797	0.000364725	0.00370514	0.61132	5.35375e-05	0.00487169
250320_at	AT5G12840	HAP2A (EMBRYO DEFECTIVE 2220); transcription factor	1.64718	3.69e-05	0.000773295	0.768438	0.00158355	0.0215031
262378_at	AT1G72830	HAP2C (Heme activator protein (yeast) homolog 2C); transcription factor	2.67586	2.06e-07	3.21e-05	0.428292	0.000524239	0.0129866
251374_at	AT3G60390	HAT3 (homeobox-leucine zipper protein 3); transcription factor	0.817902	0.00794446	0.0327054	1.41748	0.000754413	0.0148002
257168_at	AT3G24430	HCF101 (HIGH-CHLOROPHYLL-FLUORESCENCE 101); ATP binding	0.777366	0.00451767	0.0218776	1.37237	0.000514041	0.0128857
252625_at	AT3G44750	HD2A (HISTONE DEACETYLASE 2A); nucleic acid binding / zinc ion binding	0.694157	0.00031642	0.00337836	1.25122	0.00134193	0.0197106
264543_at	AT1G55780	heavy-metal-associated domain-containing protein	2.63293	1.09e-07	2.21e-05	0.175556	4.6189e-06	0.00176742
248327_at	AT5G52750	heavy-metal-associated domain-containing protein	1.21139	0.0114231	0.0423657	0.327598	0.00335739	0.0312171
250944_at	AT5G03380	heavy-metal-associated domain-containing protein	0.644685	0.000211089	0.00252011	1.32562	0.00463072	0.0370187
263866_at	AT2G36950	heavy-metal-associated domain-containing protein	0.793701	0.00788909	0.0325517	1.65864	0.000363961	0.0111859
263936_at	AT2G35920	helicase domain-containing protein	0.689362	0.00033787	0.00353488	1.42734	0.00528532	0.0396742
245245_at	AT1G44318	HEMB2; porphobilinogen synthase	1.38831	0.00105739	0.00771187	0.725309	0.00071349	0.0144459
253054_at	AT4G37580	HLS1 (HOOKLESS 1); N-acetyltransferase	0.511687	2.74e-06	0.000153294	1.72907	0.00644689	0.0446446
267488_at	AT2G19110	HMA4 (Heavy metal ATPase 4); cadmium-transporting ATPase	0.777366	0.0037963	0.0192828	1.44727	0.00774085	0.0490881
256092_at	AT1G20696	HMGB3 (HIGH MOBILITY GROUP B 3); transcription factor	1.3566	0.00174543	0.0111323	0.775572	0.00563634	0.0409959
266346_at	AT2G01430	homeobox-leucine zipper protein 17 (HB-17) / HD-ZIP transcription factor 17	1.51222	0.000488916	0.00450956	0.631418	0.0047153	0.0373577
251326_at	AT3G61590	HS/HWS (HAWAIIAN SKIRT); ubiquitin-protein ligase	0.63728	0.00272903	0.0152271	1.65864	0.000341422	0.0108297
256905_at	AT3G23990	HSP60 (Heat shock protein 60); ATP binding / protein binding / unfolded protein binding	0.679871	0.000315203	0.00336921	1.30134	0.00355774	0.0321306
262444_at	AT1G47480	hydrolase	1.29834	0.00204701	0.0124841	0.747425	0.00165482	0.0218977
251298_at	AT3G62040	hydrolase	0.566442	1.8e-05	0.000498455	2.02324	6.57377e-05	0.00526973
250049_at	AT5G17780	hydrolase, alpha/beta fold family protein	1.6245	3.16e-05	0.000713876	0.562529	0.000976977	0.0170523
265341_at	AT2G18360	hydrolase, alpha/beta fold family protein	1.41095	0.000480383	0.00445982	0.655197	0.00532309	0.0398061
250259_at	AT5G13800	hydrolase, alpha/beta fold family protein	1.26284	0.00665108	0.0289505	0.768438	0.000853641	0.0160241
260297_at	AT1G80280	hydrolase, alpha/beta fold family protein	0.650671	5.93e-05	0.00104934	1.60956	0.00186989	0.0232348
266566_at	AT2G24040	hydrophobic protein, putative / low temperature and salt responsive protein, putative	1.39474	0.000399874	0.0039136	0.690956	0.00208326	0.0244799
266170_at	AT2G39050	hydroxyproline-rich glycoprotein family protein	1.75727	2.14e-05	0.000563905	0.650671	0.000306367	0.0103218
262849_at	AT1G14710	hydroxyproline-rich glycoprotein family protein	0.786399	0.0108595	0.0408844	1.87038	3.5852e-06	0.00157362
246744_at	AT5G27760	hypoxia-responsive family protein	1.30737	0.00149638	0.00993395	0.6846	0.000253655	0.00944603
246376_at	AT1G51950	IAA18 (indoleacetic acid-induced protein 18); transcription factor	1.31342	0.0029911	0.0162291	0.668964	0.000277686	0.00986665
246861_at	AT5G25890	IAA28 (IAA-ALANINE RESISTANT 2); transcription factor	1.34412	0.000759286	0.00615167	0.459032	5.10494e-05	0.00487043
248104_at	AT5G55250	IAMT1 (IAA CARBOXYLMETHYLTRANSFERASE 1); S-adenosylmethionine-dependent methyltransferase	0.687771	0.00708808	0.0302043	1.37237	0.00358697	0.0321306
262962_at	AT1G54340	ICDH; isocitrate dehydrogenase (NADP+)	1.25411	0.00396534	0.0198092	0.756109	0.00176537	0.0226252
265326_at	AT2G18220	Identical to Nucleolar complex protein 2 homolog [Arabidopsis Thaliana] (GB:Q9ZPV5); similar to unknown protein [Arabidopsis thaliana] (TAIR:AT3G55510.1); similar to hypothetical protein [Vitis vinifera] (GB:CAN81729.1); contains InterPro domain Protein of unknown function UPF0120 (InterPro:IPR005343)	0.698985	0.00142313	0.009584	1.34102	0.000714392	0.0144459
251107_at	AT5G01610	Identical to Uncharacterized protein At5g01610 [Arabidopsis Thaliana] (GB:Q9M015;GB:Q0WT00;GB:Q84VV4); similar to unknown protein [Arabidopsis thaliana] (TAIR:AT3G08890.1); similar to unknown protein [Arabidopsis thaliana] (TAIR:AT3G08890.2); similar to hypothetical protein [Vitis vinifera] (GB:CAN63135.1); contains InterPro domain Protein of unknown function DUF538 (InterPro:IPR007493)	1.26576	0.0110006	0.0412438	0.703847	0.00718342	0.0472271
247051_at	AT5G66670	Identical to UPF0496 protein At5g66670 [Arabidopsis Thaliana] (GB:Q9LVR3); similar to unknown protein [Arabidopsis thaliana] (TAIR:AT5G66660.1); similar to unnamed protein product [Vitis vinifera] (GB:CAO22906.1); contains InterPro domain Protein of unknown function DUF677 (InterPro:IPR007749)	1.76541	0.00241048	0.0140164	0.66742	0.00430585	0.035654
257545_at	AT3G23200	Identical to UPF0497 membrane protein At3g23200 [Arabidopsis Thaliana] (GB:Q8L7R5;GB:Q9LTC8); similar to unknown protein [Arabidopsis thaliana] (TAIR:AT3G53850.1); similar to unnamed protein product [Vitis vinifera] (GB:CAO71367.1); contains InterPro domain Protein of unknown function DUF588 (InterPro:IPR006702)	1.23399	0.00746655	0.0313454	0.728668	0.00104473	0.0175693
262943_at	AT1G79470	inosine-5'-monophosphate dehydrogenase	1.35974	0.00126364	0.00880992	0.721965	0.0040586	0.0345313
263433_at	AT2G22240	inositol-3-phosphate synthase isozyme 2 / myo-inositol-1-phosphate synthase 2 / MI-1-P synthase 2 / IPS 2	1.35035	0.00184377	0.0115602	0.542113	5.91025e-05	0.00497057
265823_at	AT2G35760	integral membrane family protein	1.53688	0.000397062	0.00390521	0.618423	0.00179276	0.0226884
259291_at	AT3G11550	integral membrane family protein	1.39152	0.00251104	0.0143875	0.676737	0.00643236	0.0446446
261753_at	AT1G76340	integral membrane family protein	1.23399	0.00977776	0.0378881	0.768438	0.00201537	0.0241056
245317_at	AT4G15610	integral membrane family protein	1.40769	0.000288199	0.00314982	0.771997	0.0028229	0.0283684
260812_at	AT1G43650	integral membrane family protein / nodulin MtN21-related	0.780967	0.0102474	0.0392032	1.59107	0.00120047	0.0187664
247443_at	AT5G62720	integral membrane HPP family protein	0.204948	1.23e-08	5.29e-06	3.49026	0.00239487	0.0262984
247477_at	AT5G62340	invertase/pectin methylesterase inhibitor family protein	0.565135	1.29e-05	0.000401951	2.3511	0.00010739	0.00655853
247478_at	AT5G62360	invertase/pectin methylesterase inhibitor family protein	0.784584	0.00821267	0.0334874	3.36359	0.00195706	0.0237447
266352_at	AT2G01610	invertase/pectin methylesterase inhibitor family protein	0.66742	0.00483424	0.0229793	4.57361	3.66598e-07	0.000497352
250613_at	AT5G07240	IQD24 (IQ-domain 24); calmodulin binding	1.70921	2.42e-05	0.000604489	0.721965	0.00727924	0.0475073
267029_at	AT2G38460	iron transporter-related	0.673617	0.00103962	0.00763111	1.33176	0.00496714	0.0383365
257947_at	AT3G21720	isocitrate lyase, putative	1.46409	0.000196445	0.00239476	0.429283	0.00051666	0.0129151
256450_at	AT1G75290	isoflavone reductase, putative	1.59107	5.01e-05	0.000943479	0.388683	0.0055665	0.0407409
256454_at	AT1G75280	isoflavone reductase, putative	1.92297	3.2e-05	0.000714626	0.498846	0.00219099	0.0250877
266838_at	AT2G25980	jacalin lectin family protein	0.678302	0.000347396	0.00358712	1.65099	5.44633e-05	0.00489684
265050_at	AT1G52070	jacalin lectin family protein	0.698985	0.000474443	0.00441888	1.77769	0.00708396	0.0469642
255551_at	AT4G01840	KCO5 (Ca2+ activated outward rectifying K+ channel 5); outward rectifier potassium channel	1.70133	5.52e-05	0.00100725	0.63581	0.00366069	0.032537
260214_at	AT1G74510	kelch repeat-containing F-box family protein	0.806642	0.0079302	0.032656	1.22547	0.00484099	0.0378372
251536_at	AT3G58610	ketol-acid reductoisomerase	0.713672	0.000646642	0.00548837	1.41095	0.000142861	0.00725348
252691_at	AT3G44050	kinesin motor protein-related	0.784584	0.00568789	0.0258637	1.68958	0.000441149	0.0119917
245901_at	AT5G11060	KNAT4 (KNOTTED1-LIKE HOMEOBOX GENE 4); transcription factor	1.6245	3.81e-05	0.000784794	0.538369	0.000124918	0.00687897
261106_at	AT1G62990	KNAT7 (Knotted-like Arabidopsis thaliana); DNA binding / transcription factor	1.67404	6.65e-05	0.00112804	0.747425	0.0078898	0.0496628
246030_at	AT5G21105	L-ascorbate oxidase/ copper ion binding	1.34412	0.00120844	0.00851962	0.730353	0.00609936	0.043092
258338_at	AT3G16150	L-asparaginase, putative / L-asparagine amidohydrolase, putative	1.64718	0.000819511	0.00646202	0.540862	0.00149394	0.0208688
250648_at	AT5G06760	late embryogenesis abundant group 1 domain-containing protein / LEA group 1 domain-containing protein	1.51222	0.00527125	0.0244541	0.594604	8.18169e-05	0.00570552
246996_at	AT5G67420	LBD37 (LOB DOMAIN-CONTAINING PROTEIN 37)	0.337587	1.65e-07	2.87e-05	2.34026	0.00021751	0.00877289
252220_at	AT3G49940	LBD38 (LOB DOMAIN-CONTAINING PROTEIN 38)	0.561231	2.08e-05	0.000550333	2.26054	0.000744041	0.0147262
253043_at	AT4G37540	LBD39 (LOB DOMAIN-CONTAINING PROTEIN 39)	0.144586	2.34e-09	2.6e-06	5.85634	0.000810759	0.0154524
258487_at	AT3G02550	LBD41 (LOB DOMAIN-CONTAINING PROTEIN 41)	1.35974	0.00270537	0.0151524	0.700602	0.00585325	0.0420362
245767_at	AT1G33610	leucine-rich repeat family protein	0.793701	0.0124031	0.0450634	1.43396	0.00476179	0.0374997
253078_at	AT4G36180	leucine-rich repeat family protein	0.73884	0.000742313	0.00606861	1.60585	0.000417228	0.011748
257974_at	AT3G20820	leucine-rich repeat family protein	0.68302	0.000175375	0.00220681	1.93634	2.52017e-05	0.00358185
263232_at	AT1G05700	leucine-rich repeat protein kinase, putative	0.509328	2.2e-06	0.000132002	1.66632	7.1253e-06	0.00215819
253569_at	AT4G31250	leucine-rich repeat transmembrane protein kinase, putative	1.37554	0.00237472	0.0138828	0.653685	0.00465858	0.0371376
259853_at	AT1G72300	leucine-rich repeat transmembrane protein kinase, putative	0.649169	7.73e-05	0.00125538	1.38511	0.00215483	0.0249018
248420_at	AT5G51560	leucine-rich repeat transmembrane protein kinase, putative	0.810378	0.00672254	0.0291437	1.43727	0.000152928	0.00740973
249184_at	AT5G43020	leucine-rich repeat transmembrane protein kinase, putative	0.687771	0.00232188	0.0136569	1.46747	0.000567507	0.0132733
245130_at	AT2G45340	leucine-rich repeat transmembrane protein kinase, putative	0.80107	0.00894193	0.0355162	1.55114	0.000236683	0.0091743
248626_at	AT5G48940	leucine-rich repeat transmembrane protein kinase, putative	0.702222	0.000487068	0.00449588	2.02792	3.18627e-06	0.00157362
248151_at	AT5G54270	LHCB3 (LIGHT-HARVESTING CHLOROPHYLL BINDING PROTEIN 3)	0.451668	1.39e-05	0.000419901	1.46747	0.00270085	0.0277936
265722_at	AT2G40100	LHCB4.3 (LIGHT HARVESTING COMPLEX PSII); chlorophyll binding	1.75727	1.34e-05	0.000408955	0.66588	0.00123923	0.0189677
254970_at	AT4G10340	LHCB5 (LIGHT HARVESTING COMPLEX OF PHOTOSYSTEM II 5); chlorophyll binding	0.395021	1.92e-05	0.000517731	1.70133	7.78764e-05	0.00558561
259491_at	AT1G15820	LHCB6 (LIGHT HARVESTING COMPLEX PSII); chlorophyll binding	0.514057	0.000139166	0.00188161	1.81504	5.14422e-05	0.00487043
249346_at	AT5G40780	LHT1 (LYSINE HISTIDINE TRANSPORTER 1); amino acid transmembrane transporter	1.41095	0.0003324	0.00349219	0.641713	0.000214788	0.00871018
247105_at	AT5G66630	LIM domain-containing protein	1.31951	0.00233194	0.0136972	0.754364	0.00357367	0.0321306
256306_at	AT1G30370	lipase class 3 family protein	1.79005	0.000464622	0.00435831	0.593231	0.0036087	0.0322478
260393_at	AT1G73920	lipase family protein	0.7457	0.0109534	0.0411414	1.58008	0.00076069	0.0148392
262745_at	AT1G28600	lipase, putative	2.04675	1.19e-06	9.4e-05	0.604299	0.00269135	0.0277759
264752_at	AT1G23010	LPR1 (LOW PHOSPHATE ROOT1); copper ion binding / oxidoreductase, acting on diphenols and related substances as donors, oxygen as acceptor	1.52274	0.000231328	0.00269928	0.565135	0.000442042	0.0119941
266415_at	AT2G38530	LTP2 (LIPID TRANSFER PROTEIN 2); lipid binding	0.629961	4.19e-05	0.000835551	2.30804	6.19527e-05	0.00513634
255726_at	AT1G25530	lysine and histidine specific transporter, putative	1.28343	0.00220718	0.0131427	0.779165	0.0058545	0.0420362
262838_at	AT1G14960	major latex protein-related / MLP-related	2.17347	2.89e-06	0.000159107	0.371989	0.000191261	0.00827321
254234_at	AT4G23680	major latex protein-related / MLP-related	1.70527	0.000124137	0.00175333	0.622725	0.000579888	0.0134691
248676_at	AT5G48850	male sterility MS5 family protein	2.89454	8.29e-05	0.00132143	0.115824	2.35499e-05	0.00341207
249866_at	AT5G23010	MAM1 (2-isopropylmalate synthase 3); 2-isopropylmalate synthase	0.5	1.08e-05	0.000356946	4.15064	0.00763457	0.0486056
253017_at	AT4G37970	mannitol dehydrogenase, putative	2.1386	6.23e-06	0.000262581	0.550953	0.00515732	0.0391676
261199_at	AT1G12950	MATE efflux family protein	2.27626	4.18e-07	4.82e-05	0.477421	0.000394518	0.0116285
257314_at	AT3G26590	MATE efflux family protein	1.64338	0.000662853	0.00558332	0.607097	0.002568	0.027235
258179_at	AT3G21690	MATE efflux family protein	1.79834	2.22e-05	0.000575936	0.689362	0.000150057	0.0073663
261596_at	AT1G33080	MATE efflux family protein	0.761368	0.00617643	0.0275209	1.4914	0.000299517	0.0102286
248335_at	AT5G52450	MATE efflux protein-related	1.50177	0.000439403	0.0041953	0.605696	5.24511e-05	0.00487043
266752_at	AT2G47000	MDR4/PGP4 (P-GLYCOPROTEIN4); ATPase, coupled to transmembrane movement of substances / xenobiotic-transporting ATPase	1.36604	0.000850768	0.00661818	0.716978	0.000420901	0.0117552
245944_at	AT5G19520	mechanosensitive ion channel domain-containing protein / MS ion channel domain-containing protein	0.609909	0.000100274	0.00151046	1.50177	0.000321565	0.0104922
254744_at	AT4G13345	MEE55 (maternal effect embryo arrest 55)	1.48796	0.000253303	0.00288575	0.757858	0.00694015	0.0463609
253049_at	AT4G37300	MEE59 (maternal effect embryo arrest 59)	0.252321	2.42e-08	8.96e-06	2.41162	0.00565707	0.0411014
267192_at	AT2G30890	membrane protein, putative	0.732043	0.00260513	0.0147333	1.39474	0.00270238	0.0277936
248527_at	AT5G50740	metal ion binding	0.471937	7.67e-06	0.00029685	1.78592	8.89608e-05	0.00600318
256881_at	AT3G26410	methyltransferase/ nucleic acid binding	0.810378	0.00820411	0.0334786	1.32562	0.00238561	0.026274
258333_at	AT3G16000	MFP1 (MAR BINDING FILAMENT-LIKE PROTEIN 1)	0.732043	0.00147188	0.00982484	1.44727	0.00308416	0.0297325
246075_at	AT5G20410	MGD2 (monogalactosyldiacylglycerol synthase 2); 1,2-diacylglycerol 3-beta-galactosyltransferase/ transferase, transferring glycosyl groups	1.67404	5.44e-05	0.000995123	0.545884	2.01984e-05	0.00322492
252863_at	AT4G39800	MI-1-P SYNTHASE (Myo-inositol-1-phosphate synthase); inositol-3-phosphate synthase	1.79005	8.44e-06	0.000312793	0.650671	0.00424717	0.0353496
264471_at	AT1G67120	midasin-related	0.673617	0.000139441	0.00188255	1.6245	0.000154769	0.00745053
252334_at	AT3G48850	mitochondrial phosphate transporter, putative	2.89454	1.93e-07	3.1e-05	0.708742	0.00377892	0.0332709
248485_at	AT5G51050	mitochondrial substrate carrier family protein	1.41421	0.000378929	0.00380132	0.730353	0.00100812	0.017338
247498_at	AT5G61810	mitochondrial substrate carrier family protein	1.25992	0.00665969	0.0289684	0.816014	0.00599595	0.0425739
251090_at	AT5G01340	mitochondrial substrate carrier family protein	0.721965	0.00154792	0.0102011	1.36289	0.00142291	0.0203787
246854_at	AT5G26200	mitochondrial substrate carrier family protein	0.728668	0.000508134	0.00462591	3.97237	1.34786e-07	0.000251432
259378_at	AT3G16310	mitotic phosphoprotein N' end (MPPN) family protein	0.806642	0.0095251	0.0372189	1.28046	0.00271972	0.027895
257751_at	AT3G18690	MKS1 (MAP KINASE SUBSTRATE 1)	1.29235	0.00811858	0.0332611	0.716978	0.00296802	0.0291512
250868_at	AT5G03860	MLS (MALATE SYNTHASE); malate synthase	0.66588	0.000350142	0.0036026	1.6358	0.00166015	0.0219242
264716_at	AT1G70170	MMP (MATRIX METALLOPROTEINASE); metalloendopeptidase	1.4914	0.000177024	0.00221982	0.766664	0.00397673	0.034225
260325_at	AT1G63940	monodehydroascorbate reductase, putative	0.575678	1.69e-05	0.000478049	1.8489	9.29288e-06	0.00227345
250199_at	AT5G14180	MPL1 (MYZUS PERSICAE-INDUCED LIPASE 1); catalytic	0.678302	0.000998673	0.00744403	1.56555	0.000503585	0.0127768
261410_at	AT1G07610	MT1C (metallothionein 1C)	0.615572	2.92e-05	0.000685157	1.31646	0.0034744	0.0317037
259008_at	AT3G09390	MT2A (METALLOTHIONEIN 2A)	0.777366	0.00277943	0.0154367	1.67018	0.00439964	0.0361549
259279_at	AT3G01120	MTO1 (METHIONINE OVERACCUMULATION 1)	0.716978	0.000381769	0.0038192	1.44393	0.00200897	0.0240808
251294_at	AT3G61940	MTPA1; efflux transmembrane transporter/ zinc ion transmembrane transporter	0.436282	0.00170311	0.0109345	5.02805	4.90755e-06	0.0017695
264954_at	AT1G77060	mutase family protein	0.694157	0.000552015	0.0049012	1.85746	0.00743776	0.0480259
260902_at	AT1G21440	mutase family protein	0.302149	4.44e-07	4.82e-05	2.74473	0.000922979	0.0167072
250858_at	AT5G04760	myb family transcription factor	1.4914	0.00361266	0.0187119	0.720298	0.00241975	0.0264741
257698_at	AT3G12730	myb family transcription factor	1.30435	0.0049289	0.0233371	0.726986	0.0012129	0.0187959
250741_at	AT5G05790	myb family transcription factor	1.34723	0.0033278	0.0176283	0.726986	0.00369097	0.0327671
256255_at	AT3G11280	myb family transcription factor	0.569066	1.93e-05	0.000519559	1.41095	0.00499687	0.0384183
247768_at	AT5G58900	myb family transcription factor	0.387786	2.36e-06	0.000137461	1.66248	0.000393749	0.0116285
250697_at	AT5G06800	myb family transcription factor	0.429283	5.36e-07	5.27e-05	2.41719	0.00474482	0.0374252
257645_at	AT3G25790	myb family transcription factor	0.061925	3.05e-08	9.43e-06	5.00487	0.000315958	0.0104549
259618_at	AT1G48000	MYB112 (myb domain protein 112); DNA binding / transcription factor	1.26868	0.0110335	0.0413028	0.575678	2.05128e-05	0.00322492
247549_at	AT5G61420	MYB28 (MYB DOMAIN PROTEIN 28); DNA binding / transcription factor	0.154963	2.68e-08	9.26e-06	2.56093	3.96451e-05	0.00439588
250103_at	AT5G16600	MYB43 (myb domain protein 43); DNA binding / transcription factor	1.64338	2.94e-05	0.000686108	0.672062	0.000559248	0.013246
250031_at	AT5G18240	MYR1 (MYB-RELATED PROTEIN 1); transcription factor	0.718636	0.00160888	0.010488	1.74513	0.0045078	0.0364383
246521_at	AT5G15810	N2,N2-dimethylguanosine tRNA methyltransferase family protein	0.810378	0.00982598	0.0380341	1.24545	0.00153321	0.0210882
249601_at	AT5G37980	NADP-dependent oxidoreductase, putative	2.08012	4.91e-06	0.000222173	0.302848	0.00093149	0.0167683
251667_at	AT3G57150	NAP57 (ARABIDOPSIS THALIANA HOMOLOGUE OF NAP57)	0.646176	9.93e-05	0.00150332	1.48452	0.00015702	0.00749249
266835_at	AT2G29990	NDA2 (ALTERNATIVE NAD(P)H DEHYDROGENASE 2); NADH dehydrogenase	1.45734	0.00122035	0.00857019	0.607097	6.35646e-05	0.00524086
255259_at	AT4G05020	NDB2 (NAD(P)H DEHYDROGENASE B2); disulfide oxidoreductase	1.49485	0.000343759	0.00356742	0.554785	0.0016364	0.0218079
250676_at	AT5G06320	NHL3 (NDR1/HIN1-like 3)	1.79419	0.00108931	0.00787973	0.690956	0.00145888	0.0206052
259681_at	AT1G77760	NIA1 (NITRATE REDUCTASE 1)	0.197055	1.24e-08	5.29e-06	3.90864	4.88415e-05	0.00487043
249848_at	AT5G23220	NIC3 (NICOTINAMIDASE 3); catalytic/ nicotinamidase	0.52003	3.23e-06	0.000169016	4.21831	8.56689e-06	0.00220425
250832_at	AT5G04950	nicotianamine synthase, putative	0.567752	6.57e-05	0.00112264	1.95884	0.00334076	0.0311593
259632_at	AT1G56430	nicotianamine synthase, putative	0.309927	0.000321423	0.00341411	5.12186	5.01828e-10	3.74447e-06
261881_at	AT1G80760	NIP6;1 (NOD26-like intrinsic protein 6;1); water channel	1.42734	0.00285675	0.0157271	0.436282	0.00269909	0.0277936
265475_at	AT2G15620	NIR1 (NITRITE REDUCTASE); ferredoxin-nitrate reductase	0.441351	1.55e-06	0.000109473	2.34567	4.60517e-06	0.00176742
249942_at	AT5G22300	NIT4 (NITRILASE 4)	6.98051	2.74e-07	3.65e-05	0.214641	0.000138693	0.00721172
258181_at	AT3G21670	nitrate transporter (NTP3)	8.14925	2.64e-10	5.99e-07	0.312805	0.00204881	0.0242852
254606_at	AT4G19030	NLM1 (NOD26-like intrinsic protein 1;1); water channel	1.27456	0.00479594	0.0228348	0.625609	0.000544655	0.0131649
266993_at	AT2G39210	nodulin family protein	1.81504	0.00016589	0.00211292	0.522439	0.000165155	0.00767157
265414_at	AT2G16660	nodulin family protein	0.728668	0.00187963	0.0117025	1.42076	0.00160594	0.0216299
253215_at	AT4G34950	nodulin family protein	0.66588	0.000100526	0.00151268	1.43396	0.0030149	0.0294246
265967_at	AT2G37450	nodulin MtN21 family protein	0.632878	0.000130767	0.00181288	1.5728	0.00112974	0.0183455
255575_at	AT4G01430	nodulin MtN21 family protein	0.130308	2.05e-07	3.21e-05	6.23332	0.00210923	0.0245912
254090_at	AT4G25010	nodulin MtN3 family protein	3.5801	1.4e-08	5.77e-06	0.131822	0.000143669	0.00725348
248467_at	AT5G50800	nodulin MtN3 family protein	1.9816	2.18e-06	0.000131984	0.269184	0.000247361	0.009393
264348_at	AT1G12110	NRT1.1 (NITRATE TRANSPORTER 1.1); transporter	0.150378	4.26e-09	3.24e-06	2.65124	0.00175456	0.0225539
250769_at	AT5G05680	nuclear pore complex protein-related	0.784584	0.00581368	0.0263269	1.30737	0.00225977	0.0255567
245387_at	AT4G17520	nuclear RNA-binding protein, putative	0.802923	0.00501978	0.023628	1.23399	0.00527248	0.0396188
256070_at	AT1G13730	nuclear transport factor 2 (NTF2) family protein / RNA recognition motif (RRM)-containing protein	0.786399	0.00712139	0.0303015	1.21982	0.00623448	0.0437272
261992_at	AT1G33680	nucleic acid binding	0.782773	0.00283166	0.0156328	1.27162	0.0068109	0.0459292
261232_at	AT1G20220	nucleic acid binding	0.712025	0.00148467	0.0098774	1.35974	0.00105424	0.0176376
248036_at	AT5G55920	nucleolar protein, putative	0.718636	0.00165752	0.0107324	1.67404	0.000834696	0.0157857
248003_at	AT5G56220	nucleoside-triphosphatase/ nucleotide binding	0.791869	0.0111817	0.0416846	1.29834	0.00335499	0.0312169
262395_at	AT1G49540	nucleotide binding	0.788218	0.00362513	0.0187481	1.42734	4.8615e-05	0.00487043
260566_at	AT2G43750	OASB (O-ACETYLSERINE (THIOL) LYASE B); cysteine synthase	0.775572	0.00296189	0.0161162	1.26576	0.00497674	0.038353
247393_at	AT5G63130	octicosapeptide/Phox/Bem1p (PB1) domain-containing protein	2.34026	8.94e-06	0.00032208	0.480742	0.00434288	0.0357673
260638_at	AT1G62390	octicosapeptide/Phox/Bem1p (PB1) domain-containing protein / tetratricopeptide repeat (TPR)-containing protein	0.784584	0.00350471	0.0183064	1.28639	0.00258841	0.0272802
245828_at	AT1G57820	ORTH2/VIM1 (VARIANT IN METHYLATION 1); DNA binding / chromatin binding / double-stranded methylated DNA binding / histone binding / methyl-CpG binding / methyl-CpNpG binding / methyl-CpNpN binding	0.80107	0.00762156	0.0317281	1.4914	5.24557e-05	0.00487043
266223_at	AT2G28790	osmotin-like protein, putative	0.561231	6.55e-06	0.000271136	1.94981	1.66262e-06	0.00107878
245756_at	AT1G35190	oxidoreductase, 2OG-Fe(II) oxygenase family protein	1.32562	0.00174548	0.0111323	0.695762	0.000631865	0.013982
256892_at	AT3G19000	oxidoreductase, 2OG-Fe(II) oxygenase family protein	1.24833	0.00441994	0.0215125	0.721965	0.00479251	0.0376923
252638_at	AT3G44540	oxidoreductase, acting on the CH-CH group of donors	1.65481	4.11e-05	0.000825585	0.47522	0.00130811	0.0194811
254393_at	AT4G21580	oxidoreductase, zinc-binding dehydrogenase family protein	1.34412	0.000995212	0.00743466	0.775572	0.0071443	0.0471547
263465_at	AT2G31940	oxidoreductase/ transition metal ion binding	1.43065	0.000467096	0.004373	0.581023	0.00302391	0.0294604
246594_at	AT5G14800	P5CR (PYRROLINE-5- CARBOXYLATE (P5C) REDUCTASE); pyrroline-5-carboxylate reductase	0.707107	0.000291189	0.00317227	1.55473	3.72191e-05	0.00427256
258277_at	AT3G26830	PAD3 (PHYTOALEXIN DEFICIENT 3); oxygen binding	1.44727	0.000200826	0.00243004	0.565135	0.000795531	0.0153155
252060_at	AT3G52430	PAD4 (PHYTOALEXIN DEFICIENT 4); triacylglycerol lipase	1.61328	8.74e-05	0.00137098	0.66281	0.00524205	0.0395295
263845_at	AT2G37040	PAL1 (PHE AMMONIA LYASE 1); phenylalanine ammonia-lyase	1.45062	0.000199905	0.00242262	0.656712	0.00152787	0.0210882
258522_at	AT3G06660	PAPA-1-like family protein / zinc finger (HIT type) family protein	0.793701	0.0065276	0.0285832	1.28639	0.00107846	0.0179024
253353_at	AT4G33730	pathogenesis-related protein, putative	1.51572	0.000700962	0.0058028	0.583714	0.00242467	0.0264994
248164_at	AT5G54490	PBP1 (PINOID-BINDING PROTEIN 1); calcium ion binding	3.16017	8.62e-05	0.00135975	0.310644	0.00139673	0.0201707
250080_at	AT5G16620	PDE120 (PIGMENT DEFECTIVE EMBRYO)	0.802923	0.00630484	0.0279038	1.29834	0.000653783	0.01414
252362_at	AT3G48500	PDE312/PTAC10 (PIGMENT DEFECTIVE 312); RNA binding / unfolded protein binding	0.692555	0.000393007	0.00388164	1.5728	0.00693811	0.0463609
262573_at	AT1G15390	PDF1A (PEPTIDE DEFORMYLASE 1A); peptide deformylase	0.749154	0.00297141	0.0161612	1.38191	0.0019296	0.0235428
254578_at	AT4G19410	pectinacetylesterase, putative	0.716978	0.000386244	0.0038533	1.38511	0.00128157	0.0193313
264891_at	AT1G23200	pectinesterase family protein	3.24151	1.14e-07	2.29e-05	0.540862	0.0074323	0.0480259
258765_at	AT3G10710	pectinesterase family protein	1.56193	0.000344842	0.00357096	0.56383	0.000934589	0.0168038
251509_at	AT3G59010	pectinesterase family protein	1.44727	0.00126609	0.00882277	0.779165	0.00801665	0.0498922
250490_at	AT5G09760	pectinesterase family protein	0.504642	2.94e-05	0.000686108	1.58008	0.000835355	0.0157857
264573_at	AT1G05310	pectinesterase family protein	0.749154	0.00356158	0.018527	1.87905	0.00171308	0.0223079
258764_at	AT3G10720	pectinesterase, putative	0.616996	0.000234314	0.0027275	1.6245	2.6881e-05	0.00367686
260595_at	AT1G55890	pentatricopeptide (PPR) repeat-containing protein	0.759611	0.00148581	0.0098774	1.23685	0.00318039	0.0302741
253116_at	AT4G35850	pentatricopeptide (PPR) repeat-containing protein	0.797377	0.00518742	0.0241885	1.24833	0.00170406	0.0223072
246249_at	AT4G36680	pentatricopeptide (PPR) repeat-containing protein	0.831238	0.0121208	0.0442379	1.28343	0.00276533	0.0281123
247607_at	AT5G60960	pentatricopeptide (PPR) repeat-containing protein	0.780967	0.00508301	0.0238324	1.38191	0.00252169	0.027015
250441_at	AT5G10540	peptidase M3 family protein / thimet oligopeptidase family protein	0.750886	0.000982767	0.0073689	1.24545	0.00582774	0.0419331
250157_at	AT5G15180	peroxidase, putative	1.35347	0.00665927	0.0289684	0.470848	2.07462e-05	0.00322502
249934_at	AT5G22410	peroxidase, putative	1.22264	0.0098587	0.0380995	0.514057	0.000486606	0.0125854
252238_at	AT3G49960	peroxidase, putative	1.74513	1.29e-05	0.000401951	0.587774	0.0044654	0.036355
261136_at	AT1G19600	pfkB-type carbohydrate kinase family protein	0.768438	0.00230173	0.0135604	1.49485	0.000544209	0.0131649
251935_at	AT3G54090	pfkB-type carbohydrate kinase family protein	0.694157	0.000553583	0.00490923	1.5728	0.00061457	0.0137916
260107_at	AT1G66430	pfkB-type carbohydrate kinase family protein	0.766664	0.00372705	0.0190584	1.6358	0.000134076	0.00707019
259403_at	AT1G17745	PGDH (3-PHOSPHOGLYCERATE DEHYDROGENASE); phosphoglycerate dehydrogenase	1.56193	8.13e-05	0.00130565	0.672062	0.000440234	0.0119917
257699_at	AT3G12780	PGK1 (PHOSPHOGLYCERATE KINASE 1); phosphoglycerate kinase	0.757858	0.00164333	0.0106597	1.4012	0.000139771	0.00721749
253380_at	AT4G33330	PGSIP3 (PLANT GLYCOGENIN-LIKE STARCH INITIATION PROTEIN 3); transferase, transferring glycosyl groups	1.45397	0.00474254	0.0226702	0.597358	0.000676428	0.0142859
253931_at	AT4G26770	phosphatidate cytidylyltransferase, putative / CDP-diglyceride synthetase, putative	1.61702	0.000342747	0.0035644	0.638754	0.00226226	0.0255567
245689_at	AT5G04120	phosphoglycerate/bisphosphoglycerate mutase family protein	2.7007	7.14e-06	0.000281192	0.0650037	6.15641e-07	0.000656244
262180_at	AT1G78050	phosphoglycerate/bisphosphoglycerate mutase family protein	0.61132	3.09e-05	0.000704329	1.62826	0.000470574	0.0123409
251768_at	AT3G55940	phosphoinositide-specific phospholipase C, putative	1.42076	0.00147845	0.00984662	0.604299	0.000318991	0.0104681
257536_at	AT3G02800	phosphoprotein phosphatase	1.5874	0.000785133	0.00630475	0.403321	9.54066e-05	0.00619037
265149_at	AT1G51400	photosystem II 5 kD protein	0.538369	6.78e-05	0.00114044	1.63959	0.00443646	0.0362578
264837_at	AT1G03600	photosystem II family protein	0.728668	0.00272751	0.0152244	1.52274	2.9474e-05	0.00378053
245150_at	AT2G47590	PHR2 (PHOTOLYASE/BLUE-LIGHT RECEPTOR 2)	0.82932	0.0121502	0.0443004	1.29235	0.000652391	0.0141304
259845_at	AT1G73590	PIN1 (PIN-FORMED 1); transporter	0.812252	0.010686	0.0403889	1.50525	0.00048461	0.0125774
254726_at	AT4G13660	pinoresinol-lariciresinol reductase, putative	1.29534	0.00356414	0.018527	0.750886	0.00265146	0.0276617
251839_at	AT3G54950	PLA IIIA/PLP7 (Patatin-like protein 7)	1.34102	0.00159337	0.0104147	0.66742	0.00178169	0.0226733
262283_at	AT1G68590	plastid-specific 30S ribosomal protein 3, putative / PSRP-3, putative	0.591862	2.49e-05	0.000613635	1.42405	0.00292043	0.0289009
258887_at	AT3G05630	PLDP2 (PHOSPHOLIPASE D ZETA 2); phospholipase D	1.31342	0.00273264	0.0152413	0.675175	0.00297802	0.0291805
247514_at	AT5G61640	PMSR1 (PEPTIDEMETHIONINE SULFOXIDE REDUCTASE 1); peptide-methionine-(S)-S-oxide reductase	1.42405	0.000425066	0.00409406	0.749154	0.00247916	0.0268291
245172_at	AT2G47540	pollen Ole e 1 allergen and extensin family protein	1.39797	0.00121734	0.00855382	0.647671	0.00447647	0.0363584
255516_at	AT4G02270	pollen Ole e 1 allergen and extensin family protein	1.33793	0.00232516	0.0136706	0.676737	0.00316921	0.0302224
250469_at	AT5G10130	pollen Ole e 1 allergen and extensin family protein	0.589134	0.000108562	0.00159863	1.47427	0.00482202	0.037735
257613_at	AT3G26610	polygalacturonase, putative / pectinase, putative	0.607097	0.000125991	0.00177045	1.6245	0.00102579	0.0174156
250196_at	AT5G14580	polyribonucleotide nucleotidyltransferase, putative	0.690956	0.000304567	0.00328321	1.33793	0.000422999	0.0117552
253871_at	AT4G27440	PORB (PROTOCHLOROPHYLLIDE OXIDOREDUCTASE B); oxidoreductase/ protochlorophyllide reductase	0.533416	0.000198076	0.00240854	1.8489	0.000963852	0.0169654
246591_at	AT5G14880	potassium transporter, putative	0.535887	3.66e-06	0.000183727	1.70133	0.00610009	0.043092
266055_at	AT2G40650	pre-mRNA splicing factor PRP38 family protein	0.768438	0.00184214	0.01156	1.52979	0.00285915	0.0285979
253725_at	AT4G29340	PRF4 (PROFILIN 4); actin binding	1.90528	3.09e-05	0.000704329	0.570382	0.000232181	0.00904678
255513_at	AT4G02060	PRL (PROLIFERA); ATP binding / DNA binding / DNA-dependent ATPase	0.786399	0.0036051	0.0186861	1.39152	8.4602e-05	0.00582302
254559_at	AT4G19200	proline-rich family protein	1.66632	2.39e-05	0.000599225	0.68302	0.00271448	0.0278611
265275_at	AT2G28440	proline-rich family protein	1.33484	0.00100476	0.00747017	0.686184	0.0067864	0.045845
264176_at	AT1G02110	proline-rich family protein	0.823591	0.013227	0.0472839	1.31646	0.00392785	0.0339619
255940_at	AT1G20380	prolyl oligopeptidase, putative / prolyl endopeptidase, putative / post-proline cleaving enzyme, putative	0.410845	0.000363446	0.00369996	2.62079	4.77974e-07	0.000572228
251531_at	AT3G58550	protease inhibitor/seed storage/lipid transfer protein (LTP) family protein	1.52979	6.11e-05	0.0010697	0.707107	0.00787106	0.0496041
256145_at	AT1G48750	protease inhibitor/seed storage/lipid transfer protein (LTP) family protein	0.497695	3.56e-05	0.000760909	1.51572	0.00247193	0.0268092
266687_at	AT2G19670	protein arginine N-methyltransferase, putative	0.652176	0.000202849	0.00244599	1.43727	0.00129427	0.0194119
254858_at	AT4G12070	protein binding	1.43396	0.000545775	0.00485475	0.672062	0.000228672	0.00895682
252185_at	AT3G50780	protein binding	1.23114	0.0100787	0.0387425	0.782773	0.00296916	0.0291512
259759_at	AT1G77550	protein binding / tubulin-tyrosine ligase	0.754364	0.00813533	0.0333151	1.3692	0.000741893	0.0147228
261708_at	AT1G32740	protein binding / zinc ion binding	1.53333	0.0001999	0.00242262	0.771997	0.00436772	0.035952
264621_at	AT2G17700	protein kinase family protein	1.41421	0.000398324	0.00390902	0.554785	0.000928979	0.0167636
256529_at	AT1G33260	protein kinase family protein	1.94531	5.69e-06	0.000246286	0.61132	0.00372981	0.0330333
248441_at	AT5G51270	protein kinase family protein	1.73708	9.8e-06	0.000338435	0.614152	0.000988266	0.0171891
250984_at	AT5G02800	protein kinase family protein	1.25411	0.00411194	0.0203424	0.716978	0.00180379	0.022716
261718_at	AT1G18390	protein kinase family protein	1.23114	0.00639971	0.0281941	0.812252	0.00597207	0.0425569
252964_at	AT4G38830	protein kinase family protein	0.690956	0.000570837	0.00501896	1.4914	0.000117314	0.00679836
255913_at	AT1G66980	protein kinase family protein / glycerophosphoryl diester phosphodiesterase family protein	1.37872	0.00273802	0.0152595	0.840896	0.0065209	0.0450317
267582_at	AT2G41970	protein kinase, putative	1.28639	0.00520684	0.0242634	0.668964	0.0028271	0.0283724
266037_at	AT2G05940	protein kinase, putative	1.53688	0.000833579	0.00654021	0.670511	0.00450111	0.0364271
263419_at	AT2G17220	protein kinase, putative	1.53333	0.000120471	0.00172306	0.732043	0.000557162	0.013246
263962_at	AT2G36350	protein kinase, putative	0.808508	0.00770762	0.0320224	1.3692	0.00230278	0.025761
253408_at	AT4G32950	protein phosphatase 2C, putative / PP2C, putative	1.35974	0.000667255	0.00560731	0.258219	0.000529667	0.0130317
262408_at	AT1G34750	protein phosphatase 2C, putative / PP2C, putative	1.29534	0.00343203	0.018035	0.799221	0.00265248	0.0276617
259859_at	AT1G68410	protein phosphatase 2C-related / PP2C-related	1.37554	0.00126232	0.00880495	0.797377	0.00722393	0.0473134
258437_at	AT3G16560	protein phosphatase 2C-related / PP2C-related	0.356836	3.39e-06	0.000173502	4.20858	8.81709e-06	0.00223018
262281_at	AT1G68570	proton-dependent oligopeptide transport (POT) family protein	1.83613	3.23e-05	0.000715742	0.585064	0.00323229	0.0305488
257841_at	AT3G25260	proton-dependent oligopeptide transport (POT) family protein	1.29534	0.0103206	0.0394092	0.773782	0.00737169	0.0479347
265253_at	AT2G02020	proton-dependent oligopeptide transport (POT) family protein	0.48858	2.03e-06	0.00012595	1.65099	0.000170247	0.00781742
259116_at	AT3G01350	proton-dependent oligopeptide transport (POT) family protein	0.522439	3.9e-06	0.000187812	1.76949	0.00631998	0.0441964
260693_at	AT1G32450	proton-dependent oligopeptide transport (POT) family protein	0.52003	3.02e-06	0.000162186	2.2868	7.35621e-05	0.00538133
261190_at	AT1G32990	PRPL11 (PLASTID RIBOSOMAL PROTEIN L11); structural constituent of ribosome	0.795536	0.00367627	0.0188789	1.31342	0.0057008	0.0413789
255457_at	AT4G02770	PSAD-1 (photosystem I subunit D-1)	0.447513	0.000223856	0.00263765	1.67404	2.83666e-05	0.00373764
262557_at	AT1G31330	PSAF (photosystem I subunit F)	0.41851	1.86e-06	0.000121837	1.63959	0.00527241	0.0396188
264545_at	AT1G55670	PSAG	0.339151	3.68e-05	0.000772893	1.9141	0.000244842	0.00932106
259840_at	AT1G52230	PSAH-2/PSAH2/PSI-H (PHOTOSYSTEM I SUBUNIT H-2)	0.634342	0.000443827	0.00422332	1.33176	0.000826459	0.0157115
256309_at	AT1G30380	PSAK (PHOTOSYSTEM I SUBUNIT K)	0.467596	0.000103902	0.00155217	1.37237	0.00159273	0.0215383
262632_at	AT1G06680	PSBP-1 (OXYGEN-EVOLVING ENHANCER PROTEIN 2); poly(U) binding	0.494257	1.74e-05	0.000488203	1.44727	0.00664409	0.045337
254398_at	AT4G21280	PSBQ/PSBQ-1/PSBQA; calcium ion binding	0.593231	3.32e-05	0.000726824	1.46747	0.0037455	0.0331134
256979_at	AT3G21055	PSBTN (photosystem II subunit T)	0.409897	1.28e-05	0.000399457	1.60956	2.96584e-05	0.00378053
267526_at	AT2G30570	PSBW (PHOTOSYSTEM II REACTION CENTER W)	0.529732	0.00086317	0.00667511	1.53688	0.00760948	0.0485294
263285_at	AT2G36120	pseudogene, glycine-rich protein	0.272942	4.04e-06	0.000193038	2.04202	0.00526982	0.0396188
258542_at	AT3G07030	pseudogene, similar to OSJNBa0042L16.13, blastp match of 56% identity and 1.3e-39 P-value to GP|21740825|emb|CAD41015.1||AL606632 OSJNBa0042L16.13 {Oryza sativa (japonica cultivar-group)}	0.752623	0.00233252	0.0136972	1.25992	0.00457089	0.0367526
267088_at	AT2G38140	PSRP4 (PLASTID-SPECIFIC RIBOSOMAL PROTEIN 4); structural constituent of ribosome	0.770215	0.00272534	0.0152182	1.31951	0.00473946	0.0374225
249830_at	AT5G23300	PYRD (PYRIMIDINE D); dihydroorotate dehydrogenase	0.788218	0.00301859	0.0163134	1.28343	0.00422912	0.0352781
253416_at	AT4G33070	pyruvate decarboxylase, putative	2.21914	2.64e-05	0.000634634	0.236514	0.000501835	0.0127768
246201_at	AT4G36750	quinone reductase family protein	1.28639	0.00890742	0.035409	0.740549	0.00123415	0.0189598
246237_at	AT4G36390	radical SAM domain-containing protein / TRAM domain-containing protein	0.795536	0.00707186	0.0301578	1.20581	0.00350572	0.0318486
260037_at	AT1G68840	RAV2 (REGULATOR OF THE ATPASE OF THE VACUOLAR MEMBRANE); DNA binding / transcription factor	1.51222	0.00118322	0.00837046	0.612734	0.00203323	0.0241581
245803_at	AT1G47128	RD21 (RESPONSIVE TO DEHYDRATION 21); cysteine-type peptidase	1.32256	0.00121743	0.00855382	0.703847	0.000560333	0.013246
257264_at	AT3G22060	receptor protein kinase-related	1.65864	1.88e-05	0.000510772	0.397768	8.44783e-06	0.00220425
249797_at	AT5G23750	remorin family protein	2.27101	8.38e-07	7.29e-05	0.431271	0.000157146	0.00749249
256011_at	AT1G19230	respiratory burst oxidase protein E (RbohE) / NADPH oxidase	2.35653	7.45e-07	6.72e-05	0.542113	0.00286558	0.028643
254922_at	AT4G11370	RHA1A (RING-H2 finger A1A); protein binding / zinc ion binding	1.82766	3.24e-05	0.000715742	0.467596	0.000222522	0.00887905
250974_at	AT5G02820	RHL2 (ROOT HAIRLESS 2); ATP binding / DNA binding / DNA topoisomerase (ATP-hydrolyzing)	0.768438	0.00169407	0.0108958	1.31342	0.00315873	0.0301788
247655_at	AT5G59820	RHL41 (RESPONSIVE TO HIGH LIGHT 41); nucleic acid binding / transcription factor/ zinc ion binding	1.75727	0.00100337	0.00746361	0.578344	0.002694	0.027784
267635_at	AT2G42220	rhodanese-like domain-containing protein	0.737135	0.00212335	0.0128072	1.36289	0.00122694	0.0189153
250621_at	AT5G07250	rhomboid family protein	1.21982	0.010767	0.040642	0.793701	0.00331468	0.0310559
262762_at	AT1G10700	ribose-phosphate pyrophosphokinase 3 / phosphoribosyl diphosphate synthetase 3 (PRS3)	0.76313	0.00210834	0.012754	1.23685	0.00623244	0.0437272
245852_at	AT5G13510	ribosomal protein L10 family protein	0.718636	0.00100273	0.00746361	1.41748	0.00596571	0.0425362
251883_at	AT3G54210	ribosomal protein L17 family protein	0.786399	0.0112886	0.0419533	1.36604	0.00257737	0.0272593
262235_at	AT1G48350	ribosomal protein L18 family protein	0.681444	0.000236244	0.00274114	1.28046	0.00102193	0.0174156
260898_at	AT1G29070	ribosomal protein L34 family protein	0.725309	0.000752666	0.00611422	1.32869	0.00447801	0.0363584
255623_at	AT4G01310	ribosomal protein L5 family protein	0.786399	0.0138845	0.04892	1.62076	0.00197489	0.0238253
254831_at	AT4G12600	ribosomal protein L7Ae/L30e/S12e/Gadd45 family protein	0.761368	0.00301453	0.0163037	1.30435	0.00144021	0.0204888
267435_at	AT2G33800	ribosomal protein S5 family protein	0.690956	0.000182526	0.00227107	1.45397	0.00585994	0.0420362
261954_at	AT1G64510	ribosomal protein S6 family protein	0.817902	0.013622	0.0482777	1.39474	0.0075504	0.0483643
250120_at	AT5G16490	RIC4 (ROP-INTERACTIVE CRIB MOTIF-CONTAINING PROTEIN 4)	1.42734	0.00093941	0.00713108	0.690956	0.00401403	0.0343224
247193_at	AT5G65380	ripening-responsive protein, putative	1.43065	0.000404264	0.00394586	0.756109	0.00471153	0.0373577
258034_at	AT3G21300	RNA methyltransferase family protein	0.7457	0.00136977	0.00932926	1.36604	0.00102245	0.0174156
263766_at	AT2G21440	RNA recognition motif (RRM)-containing protein	0.756109	0.00231596	0.0136331	1.42076	0.000319677	0.0104681
248869_at	AT5G46840	RNA recognition motif (RRM)-containing protein	0.698985	0.00124551	0.00870031	1.43396	0.00130948	0.0194811
265964_at	AT2G37510	RNA-binding protein, putative	0.735433	0.000833449	0.00654021	1.48796	0.000695583	0.0144459
266743_at	AT2G02990	RNS1 (RIBONUCLEASE 1); endoribonuclease	3.02444	3.37e-06	0.000173172	0.165702	5.33931e-05	0.00487169
251305_at	AT3G62030	ROC4 (ROTAMASE CYP 4); peptidyl-prolyl cis-trans isomerase	0.780967	0.00401307	0.0199833	1.23114	0.00364401	0.0324854
258076_at	AT3G25920	RPL15 (ribosomal protein L15)	0.716978	0.000402945	0.00393832	1.49831	0.00235165	0.0260327
263973_at	AT2G42740	RPL16A (ribosomal protein large subunit 16A); structural constituent of ribosome	0.777366	0.00592057	0.0266938	1.35974	0.000964537	0.0169654
249795_at	AT5G23740	RPS11-BETA (RIBOSOMAL PROTEIN S11-BETA); structural constituent of ribosome	0.790041	0.00338922	0.0178555	1.23685	0.00350641	0.0318486
260165_at	AT1G79850	RPS17 (ribosomal protein S17); structural constituent of ribosome	0.80107	0.00936167	0.0367989	1.37237	0.00150174	0.0208863
262172_at	AT1G74970	RPS9 (RIBOSOMAL PROTEIN S9); structural constituent of ribosome	0.558644	8.86e-06	0.000320396	1.48452	0.00171289	0.0223079
264968_at	AT1G67360	rubber elongation factor (REF) family protein	1.43727	0.000246542	0.00282656	0.502316	0.000101359	0.00632895
260540_at	AT2G43500	RWP-RK domain-containing protein	9.23215	5.81e-10	8.92e-07	0.153893	6.49504e-05	0.00526781
251472_at	AT3G59580	RWP-RK domain-containing protein	12.1819	1.14e-10	4.13e-07	0.193446	0.000462642	0.0123127
253036_at	AT4G38340	RWP-RK domain-containing protein	2.63902	1.14e-05	0.000370078	0.370274	0.00209027	0.0245042
259888_at	AT1G76350	RWP-RK domain-containing protein	1.56917	7.43e-05	0.00121986	0.524858	0.000159268	0.00754543
261945_at	AT1G64530	RWP-RK domain-containing protein	0.797377	0.00465473	0.0223987	1.4012	0.00208333	0.0244799
256661_at	AT3G11964	S1 RNA-binding domain-containing protein	0.788218	0.0126719	0.0457982	1.38831	0.000185654	0.00813202
249598_at	AT5G37970	S-adenosyl-L-methionine:carboxyl methyltransferase family protein	1.33484	0.00152138	0.0100607	0.434271	0.00260075	0.0273333
255479_at	AT4G02380	SAG21 (SENESCENCE-ASSOCIATED GENE 21)	0.723635	0.000847594	0.00660941	1.76949	0.000146517	0.00727759
259311_at	AT3G05060	SAR DNA-binding protein, putative	0.733736	0.00123762	0.00867037	1.3692	0.00158947	0.0215383
245247_at	AT4G17230	SCL13 (SCARECROW-LIKE 13); transcription factor	1.49831	0.000102625	0.00153945	0.66128	1.38714e-05	0.00265394
260475_at	AT1G11080	SCPL31 (serine carboxypeptidase-like 31); serine carboxypeptidase	0.48858	0.00137277	0.00934456	2.60268	7.0222e-05	0.00531995
251890_at	AT3G54220	SCR (SCARECROW); transcription factor	0.643197	0.000130917	0.00181323	1.35035	0.00323609	0.0305654
256451_s_at	AT1G75170	SEC14 cytosolic factor family protein / phosphoglyceride transfer family protein	1.26284	0.0127209	0.0458718	0.686184	0.000710807	0.0144459
262841_at	AT1G14810	semialdehyde dehydrogenase family protein	0.757858	0.00132289	0.0091305	1.32869	0.00364617	0.0324854
247212_at	AT5G65040	senescence-associated protein-related	2.01391	0.000192673	0.00235673	0.291857	9.59576e-06	0.00229213
245401_at	AT4G17670	senescence-associated protein-related	1.96791	7.92e-05	0.00127691	0.292532	0.000319866	0.0104681
255957_at	AT1G22160	senescence-associated protein-related	1.82766	5.12e-05	0.000957004	0.325335	1.24401e-05	0.00260246
248820_at	AT5G47060	senescence-associated protein-related	1.54043	0.000184849	0.002283	0.554785	0.000175417	0.00786044
263875_at	AT2G21970	SEP2 (STRESS ENHANCED PROTEIN 2)	1.42734	0.000337069	0.00353096	0.50698	4.88234e-06	0.0017695
265710_at	AT2G03370	serine carboxypeptidase	1.27751	0.00323038	0.0172069	0.605696	0.000366147	0.01122
261956_at	AT1G64590	short-chain dehydrogenase/reductase (SDR) family protein	1.52979	0.000747566	0.00608401	0.324585	4.87711e-05	0.00487043
246293_at	AT3G56710	SIB1 (SIGMA FACTOR BINDING PROTEIN 1); binding	3.47417	1.23e-05	0.000386945	0.357661	0.00263134	0.0275374
267084_at	AT2G41180	sigA-binding protein-related	2.00463	0.000543165	0.00484645	0.469761	0.00221846	0.0252917
245761_at	AT1G66890	similar to 50S ribosomal protein-related [Arabidopsis thaliana] (TAIR:AT5G16200.1); similar to hypothetical protein [Vitis vinifera] (GB:CAN81684.1)	1.36289	0.000635183	0.00541657	0.733736	0.00563774	0.0409959
256877_at	AT3G26470	similar to ADR1-L1 (ADR1-LIKE 1), ATP binding / protein binding [Arabidopsis thaliana] (TAIR:AT4G33300.2); similar to ADR1-L1 (ADR1-LIKE 1), ATP binding / protein binding [Arabidopsis thaliana] (TAIR:AT4G33300.1); similar to unnamed protein product [Vitis vinifera] (GB:CAO61278.1); contains InterPro domain Disease resistance, plant (InterPro:IPR014011)	1.80667	3.63e-05	0.000768852	0.655197	0.000282051	0.00989479
252635_at	AT3G44510	similar to esterase/lipase/thioesterase family protein [Arabidopsis thaliana] (TAIR:AT1G08310.1); similar to esterase/lipase/thioesterase family protein [Arabidopsis thaliana] (TAIR:AT1G08310.2); similar to hypothetical protein [Vitis vinifera] (GB:CAN60741.1); contains domain SSF53474 (SSF53474)	1.56917	0.000123524	0.00175112	0.615572	0.000269835	0.00970322
252400_at	AT3G48020	similar to F-box family protein-related [Arabidopsis thaliana] (TAIR:AT5G62860.1); similar to unknown [Populus trichocarpa] (GB:ABK95323.1)	1.82344	7.86e-06	0.000298878	0.608502	6.69611e-05	0.00528721
253562_at	AT4G31130	similar to hypothetical protein [Vitis vinifera] (GB:CAN64246.1); contains InterPro domain Protein of unknown function DUF1218 (InterPro:IPR009606)	1.33793	0.000849609	0.00661628	0.740549	0.00165124	0.0218977
248259_at	AT5G53330	similar to hypothetical protein [Vitis vinifera] (GB:CAN66995.1); contains InterPro domain Ubiquitin-associated/translation elongation factor EF1B, N-terminal, eukaryote (InterPro:IPR015940)	1.217	0.00972563	0.037757	0.823591	0.00407628	0.0345635
263142_at	AT1G65230	similar to hypothetical protein [Vitis vinifera] (GB:CAN76393.1)	0.547147	2.21e-05	0.000573371	1.45062	0.00106293	0.0177631
263881_at	AT2G21820	similar to hypothetical protein MtrDRAFT_AC155884g16v2 [Medicago truncatula] (GB:ABN08202.1)	1.60585	4.51e-05	0.000873708	0.632878	0.00170868	0.0223079
262453_at	AT1G11240	similar to hypothetical protein OsI_011255 [Oryza sativa (indica cultivar-group)] (GB:EAY90022.1); similar to Os03g0353500 [Oryza sativa (japonica cultivar-group)] (GB:NP_001050128.1); contains domain PTHR14577 (PTHR14577)	0.795536	0.00823094	0.0335218	1.37554	0.000108552	0.00655853
247046_at	AT5G66540	similar to hypothetical protein OsI_036143 [Oryza sativa (indica cultivar-group)] (GB:EAY82184.1); similar to hypothetical protein OsJ_031573 [Oryza sativa (japonica cultivar-group)] (GB:EAZ17364.1); similar to Os12g0133900 [Oryza sativa (japonica cultivar-group)] (GB:NP_001066092.1); contains InterPro domain U3 small nucleolar ribonucleoprotein complex, subunit Mpp10p; (InterPro:IPR012173); cont…	0.759611	0.00130401	0.00903041	1.24258	0.00763771	0.0486056
252208_at	AT3G50380	similar to hypothetical protein OsI_037699 [Oryza sativa (indica cultivar-group)] (GB:EAY83740.1); similar to unnamed protein product [Vitis vinifera] (GB:CAO40665.1); similar to hypothetical protein OsJ_035288 [Oryza sativa (japonica cultivar-group)] (GB:EAZ21079.1); contains InterPro domain Vacuolar protein sorting-associated protein; (InterPro:IPR009543)	0.768438	0.00257691	0.0146384	1.40444	0.00154478	0.0212082
258939_at	AT3G10020	similar to Os12g0147200 [Oryza sativa (japonica cultivar-group)] (GB:NP_001066153.1); similar to unnamed protein product [Vitis vinifera] (GB:CAO15981.1); similar to Os11g0149200 [Oryza sativa (japonica cultivar-group)] (GB:NP_001065754.1)	0.649169	5.57e-05	0.00101192	1.96791	0.00380264	0.0333723
266889_at	AT2G44640	similar to PDE320 (PIGMENT DEFECTIVE 320) [Arabidopsis thaliana] (TAIR:AT3G06960.1); similar to unnamed protein product [Vitis vinifera] (GB:CAO70456.1)	0.771997	0.00315817	0.0169197	1.31039	0.00347557	0.0317037
259838_at	AT1G52220	similar to PSAP/PSI-P/PTAC8/TMP14 (THYLAKOID MEMBRANE PHOSPHOPROTEIN OF 14 KDA) [Arabidopsis thaliana] (TAIR:AT2G46820.2); similar to PSAP/PSI-P/PTAC8/TMP14 (THYLAKOID MEMBRANE PHOSPHOPROTEIN OF 14 KDA), DNA binding [Arabidopsis thaliana] (TAIR:AT2G46820.1); similar to unknown [Populus trichocarpa] (GB:ABK95860.1)	0.529732	0.00114798	0.0081934	1.54043	0.000524744	0.0129866
251072_at	AT5G01740	similar to SAG20 (WOUND-INDUCED PROTEIN 12) [Arabidopsis thaliana] (TAIR:AT3G10985.1); similar to unnamed protein product [Vitis vinifera] (GB:CAO48816.1); contains InterPro domain Wound-induced protein, Wun1 (InterPro:IPR009798)	0.235969	2.66e-06	0.00015066	3.61334	0.000186908	0.00813202
247751_at	AT5G59050	similar to unknown [Populus trichocarpa] (GB:ABK92460.1)	2.41162	8.17e-07	7.2e-05	0.263036	1.92001e-05	0.00318365
267209_at	AT2G30930	similar to unknown protein [Arabidopsis thaliana] (TAIR:AT1G06540.1)	1.27456	0.00615598	0.0274892	0.742262	0.00744042	0.0480259
251019_at	AT5G02420	similar to unknown protein [Arabidopsis thaliana] (TAIR:AT1G08180.1); similar to hypothetical protein [Vitis vinifera] (GB:CAN68753.1)	1.60956	0.00059259	0.00515065	0.641713	0.0010697	0.0178362
245840_at	AT1G58420	similar to unknown protein [Arabidopsis thaliana] (TAIR:AT1G10140.1); contains InterPro domain Uncharacterised conserved protein UCP031279 (InterPro:IPR016972)	2.16845	0.000356856	0.00365346	0.474123	0.00687743	0.04619
264287_at	AT1G61930	similar to unknown protein [Arabidopsis thaliana] (TAIR:AT1G11700.1); similar to unnamed protein product [Vitis vinifera] (GB:CAO17934.1); contains InterPro domain Protein of unknown function DUF584 (InterPro:IPR007608)	1.64718	0.000673563	0.00564746	0.484085	0.00227197	0.025631
260635_at	AT1G62422	similar to unknown protein [Arabidopsis thaliana] (TAIR:AT1G12020.1); similar to unknown [Brassica rapa] (GB:ABL97977.1)	1.84463	8.41e-05	0.00133758	0.579682	0.00161767	0.0216827
258078_at	AT3G25870	similar to unknown protein [Arabidopsis thaliana] (TAIR:AT1G13360.1); similar to unknown [Populus trichocarpa] (GB:ABK92948.1)	1.35035	0.00435495	0.0212494	0.728668	0.00743	0.0480259
260983_at	AT1G53560	similar to unknown protein [Arabidopsis thaliana] (TAIR:AT1G17080.1); similar to unknown [Populus trichocarpa] (GB:ABK95219.1); contains domain PTHR10052 (PTHR10052); contains domain PTHR10052:SF2 (PTHR10052:SF2)	1.26284	0.0044398	0.0216019	0.695762	0.00264506	0.0276422
259889_at	AT1G76405	similar to unknown protein [Arabidopsis thaliana] (TAIR:AT1G20816.1); similar to unnamed protein product [Vitis vinifera] (GB:CAO66270.1)	0.63728	5.84e-05	0.00103823	1.39152	0.00253339	0.0270628
259850_at	AT1G72240	similar to unknown protein [Arabidopsis thaliana] (TAIR:AT1G22470.1)	1.58374	0.000464046	0.00435829	0.544624	0.0040197	0.0343224
245755_at	AT1G35210	similar to unknown protein [Arabidopsis thaliana] (TAIR:AT1G22470.1); similar to hypothetical protein [Vitis vinifera] (GB:CAN82663.1)	1.98618	0.0044429	0.0216097	0.292532	0.00111422	0.0182465
257226_at	AT3G27880	similar to unknown protein [Arabidopsis thaliana] (TAIR:AT1G23710.1); similar to hypothetical protein [Vitis vinifera] (GB:CAN61665.1); similar to unnamed protein product [Vitis vinifera] (GB:CAO14763.1); contains InterPro domain Protein of unknown function DUF1645 (InterPro:IPR012442)	1.44393	0.000940153	0.00713297	0.747425	0.00167529	0.0220662
259996_at	AT1G67910	similar to unknown protein [Arabidopsis thaliana] (TAIR:AT1G24577.1); similar to unknown [Populus trichocarpa] (GB:ABK93048.1)	0.421421	5.67e-05	0.00102091	2.47369	0.000179899	0.00796643
260361_at	AT1G69360	similar to unknown protein [Arabidopsis thaliana] (TAIR:AT1G26620.1); similar to hypothetical protein [Vitis vinifera] (GB:CAN65039.1); contains InterPro domain Protein of unknown function DUF863, plant (InterPro:IPR008581)	0.83702	0.014022	0.0491765	1.38511	0.000524027	0.0129866
264987_at	AT1G27030	similar to unknown protein [Arabidopsis thaliana] (TAIR:AT1G27020.1); similar to unknown protein [Oryza sativa (japonica cultivar-group)] (GB:AAN05517.1); similar to Os10g0463800 [Oryza sativa (japonica cultivar-group)] (GB:NP_001064789.1)	1.55114	0.000126275	0.00177273	0.689362	0.00030835	0.010364
255005_at	AT4G09990	similar to unknown protein [Arabidopsis thaliana] (TAIR:AT1G33800.1); similar to unnamed protein product [Vitis vinifera] (GB:CAO16316.1); contains InterPro domain Protein of unknown function DUF579, plant (InterPro:IPR006514)	1.47768	0.00133523	0.00918058	0.600124	0.00390282	0.0338622
260824_at	AT1G06720	similar to unknown protein [Arabidopsis thaliana] (TAIR:AT1G42440.1); similar to hypothetical protein OsJ_010296 [Oryza sativa (japonica cultivar-group)] (GB:EAZ26813.1); similar to hypothetical protein OsI_011117 [Oryza sativa (indica cultivar-group)] (GB:EAY89884.1); similar to hypothetical protein CHLREDRAFT_113591 [Chlamydomonas reinhardtii] (GB:XP_001698464.1); contains InterPro domain AARP2…	0.733736	0.00112206	0.00806814	1.50177	0.00187796	0.0232644
261684_at	AT1G47400	similar to unknown protein [Arabidopsis thaliana] (TAIR:AT1G47395.1)	0.646176	0.000314254	0.00336268	2.57279	1.37606e-05	0.00265394
257088_at	AT3G20510	similar to unknown protein [Arabidopsis thaliana] (TAIR:AT1G50740.1); similar to unnamed protein product [Vitis vinifera] (GB:CAO38976.1); contains InterPro domain Protein of unknown function UPF0136, Transmembrane; (InterPro:IPR005349)	1.23114	0.00695339	0.0298416	0.732043	0.000507706	0.0127984
258040_at	AT3G21190	similar to unknown protein [Arabidopsis thaliana] (TAIR:AT1G51630.1); similar to unknown [Populus trichocarpa] (GB:ABK93128.1); contains InterPro domain Protein of unknown function DUF246, plant (InterPro:IPR004348)	1.24258	0.00603081	0.0270305	0.802923	0.00516597	0.0391934
258393_at	AT3G15480	similar to unknown protein [Arabidopsis thaliana] (TAIR:AT1G52910.1); similar to fiber protein Fb34 [Gossypium barbadense] (GB:AAR07596.1); contains InterPro domain Protein of unknown function DUF1218 (InterPro:IPR009606)	1.24258	0.0138163	0.0487987	0.754364	0.00158174	0.0215004
256784_at	AT3G13674	similar to unknown protein [Arabidopsis thaliana] (TAIR:AT1G55205.1)	0.819794	0.00961333	0.0374687	1.31646	0.00480885	0.0376923
262396_at	AT1G49470	similar to unknown protein [Arabidopsis thaliana] (TAIR:AT1G55230.1); similar to hypothetical protein [Vitis vinifera] (GB:CAN63047.1); contains InterPro domain Protein of unknown function DUF716 (InterPro:IPR006904)	0.509328	7.7e-06	0.00029685	2.09943	0.000374064	0.0113924
262811_at	AT1G11700	similar to unknown protein [Arabidopsis thaliana] (TAIR:AT1G61930.1); similar to unnamed protein product [Vitis vinifera] (GB:CAO17934.1); contains InterPro domain Protein of unknown function DUF584 (InterPro:IPR007608)	1.90088	6.73e-05	0.00113387	0.616996	0.00334282	0.0311593
257421_at	AT1G12030	similar to unknown protein [Arabidopsis thaliana] (TAIR:AT1G62420.1); similar to Protein of unknown function DUF506, plant [Medicago truncatula] (GB:ABN05810.1); contains InterPro domain Protein of unknown function DUF506, plant (InterPro:IPR006502)	0.424352	0.000213293	0.00254013	1.97247	0.0050252	0.0385545
259520_at	AT1G12320	similar to unknown protein [Arabidopsis thaliana] (TAIR:AT1G62840.1); similar to unnamed protein product [Vitis vinifera] (GB:CAO24498.1); contains InterPro domain Protein of unknown function DUF1442 (InterPro:IPR009902)	1.54756	0.000709453	0.00586227	0.463294	0.00330135	0.0309856
250624_at	AT5G07330	similar to unknown protein [Arabidopsis thaliana] (TAIR:AT1G63060.1); similar to unknown [Xerophyta humilis] (GB:AAT45004.1)	1.43396	0.00060006	0.00518749	0.424352	1.21027e-05	0.00258018
249284_at	AT5G41810	similar to unknown protein [Arabidopsis thaliana] (TAIR:AT1G64340.1); similar to Avr9/Cf-9 rapidly elicited protein 194 [Nicotiana tabacum] (GB:AAG43553.1)	1.26576	0.00631952	0.0279232	0.631418	0.000557507	0.013246
249622_at	AT5G37550	similar to unknown protein [Arabidopsis thaliana] (TAIR:AT1G66190.1); similar to hypothetical protein [Vitis vinifera] (GB:CAN75247.1)	1.81085	5.88e-06	0.000251991	0.344681	0.000634395	0.013982
260004_at	AT1G67860	similar to unknown protein [Arabidopsis thaliana] (TAIR:AT1G67865.1)	1.69349	0.000768652	0.00621709	0.48858	0.00339648	0.0314045
265024_at	AT1G24600	similar to unknown protein [Arabidopsis thaliana] (TAIR:AT1G67920.1)	1.70527	0.00015351	0.0020123	0.602904	0.00142572	0.0203993
257407_at	AT1G27100	similar to unknown protein [Arabidopsis thaliana] (TAIR:AT1G69900.1); similar to hypothetical protein [Vitis vinifera] (GB:CAN62089.1); contains InterPro domain Protein of unknown function DUF569 (InterPro:IPR007679); contains InterPro domain Actin-crosslinking proteins (InterPro:IPR008999)	1.6245	0.00017463	0.00220127	0.672062	0.00157641	0.0214843
262499_at	AT1G21770	similar to unknown protein [Arabidopsis thaliana] (TAIR:AT1G77540.1); similar to unnamed protein product [Vitis vinifera] (GB:CAO61877.1); contains InterPro domain Acyl-CoA N-acyltransferase (InterPro:IPR016181)	0.780967	0.00385872	0.0194766	1.21139	0.00467746	0.0372485
261791_at	AT1G16170	similar to unknown protein [Arabidopsis thaliana] (TAIR:AT1G79660.1); similar to Os08g0266200 [Oryza sativa (japonica cultivar-group)] (GB:NP_001061402.1); similar to unnamed protein product [Vitis vinifera] (GB:CAO23158.1)	0.486327	6.72e-06	0.000274414	2.12383	0.000890009	0.016438
253317_at	AT4G33960	similar to unknown protein [Arabidopsis thaliana] (TAIR:AT2G15830.1)	0.417544	3.22e-07	4.01e-05	2.1386	0.000239602	0.00919192
253165_at	AT4G35320	similar to unknown protein [Arabidopsis thaliana] (TAIR:AT2G17300.1); similar to hypothetical protein [Vitis vinifera] (GB:CAN78386.1)	1.52626	0.00014445	0.00193075	0.549681	0.00181461	0.0227862
247136_at	AT5G66170	similar to unknown protein [Arabidopsis thaliana] (TAIR:AT2G17850.1); similar to unnamed protein product [Vitis vinifera] (GB:CAO48196.1); contains InterPro domain Rhodanese-like (InterPro:IPR001763)	1.90528	5.12e-06	0.000228229	0.5	5.53376e-05	0.00490355
246270_at	AT4G36500	similar to unknown protein [Arabidopsis thaliana] (TAIR:AT2G18210.1); similar to hypothetical protein [Thellungiella halophila] (GB:ABB45855.1)	2.19872	4.11e-05	0.000825585	0.456916	0.00103728	0.0175109
256627_at	AT3G19970	similar to unknown protein [Arabidopsis thaliana] (TAIR:AT2G18245.1); similar to unnamed protein product [Vitis vinifera] (GB:CAO66476.1); contains InterPro domain Protein of unknown function DUF829, eukaryotic (InterPro:IPR008547)	1.33176	0.0025403	0.0144645	0.643197	0.00189606	0.0233654
250301_at	AT5G11970	similar to unknown protein [Arabidopsis thaliana] (TAIR:AT2G19460.1); similar to unnamed protein product [Vitis vinifera] (GB:CAO45667.1)	1.23399	0.00972964	0.0377624	0.631418	0.000257527	0.00948163
258255_at	AT3G26800	similar to unknown protein [Arabidopsis thaliana] (TAIR:AT2G24945.1)	0.82169	0.0139488	0.049061	1.34102	0.00345064	0.0316503
265203_at	AT2G36630	similar to unknown protein [Arabidopsis thaliana] (TAIR:AT2G25737.1); similar to unnamed protein product [Vitis vinifera] (GB:CAO16008.1); contains InterPro domain Protein of unknown function DUF81; (InterPro:IPR002781)	1.77769	0.000219623	0.00259837	0.632878	0.00140837	0.0202481
262620_at	AT1G06540	similar to unknown protein [Arabidopsis thaliana] (TAIR:AT2G30930.1)	1.52626	0.000917692	0.0069988	0.732043	0.00151889	0.0210079
246125_at	AT5G19875	similar to unknown protein [Arabidopsis thaliana] (TAIR:AT2G31940.1); similar to hypothetical protein MtrDRAFT_AC155880g29v2 [Medicago truncatula] (GB:ABN08129.1)	1.87038	7.71e-06	0.00029685	0.408951	0.000535571	0.0131025
260840_at	AT1G29050	similar to unknown protein [Arabidopsis thaliana] (TAIR:AT2G34070.1); similar to unnamed protein product [Vitis vinifera] (GB:CAO48076.1); contains InterPro domain Protein of unknown function DUF231, plant (InterPro:IPR004253)	1.63203	3.81e-05	0.000784794	0.604299	0.00107529	0.0178782
253182_at	AT4G35190	similar to unknown protein [Arabidopsis thaliana] (TAIR:AT2G37210.1); similar to unnamed protein product [Vitis vinifera] (GB:CAO47480.1); contains InterPro domain Conserved hypothetical protein CHP00730 (InterPro:IPR005269)	1.97703	3.97e-05	0.000806277	0.33371	7.79462e-05	0.00558561
256283_at	AT3G12540	similar to unknown protein [Arabidopsis thaliana] (TAIR:AT2G39690.1); similar to At3g12540-like protein [Boechera stricta] (GB:ABB89771.1); contains InterPro domain Protein of unknown function DUF547 (InterPro:IPR006869)	1.96791	3.01e-05	0.000693231	0.577009	0.000394721	0.0116285
259150_at	AT3G10320	similar to unknown protein [Arabidopsis thaliana] (TAIR:AT2G41640.1); similar to unnamed protein product [Vitis vinifera] (GB:CAO23616.1); contains InterPro domain Protein of unknown function DUF563 (InterPro:IPR007657)	2.51403	7.03e-07	6.46e-05	0.566442	0.00559717	0.0408852
249377_at	AT5G40690	similar to unknown protein [Arabidopsis thaliana] (TAIR:AT2G41730.1); similar to unnamed protein product [Vitis vinifera] (GB:CAO14635.1)	1.30435	0.00495045	0.0234161	0.649169	0.0019073	0.0234091
265355_at	AT2G16760	similar to unknown protein [Arabidopsis thaliana] (TAIR:AT2G47370.1); similar to unnamed protein product [Vitis vinifera] (GB:CAO40115.1); contains InterPro domain Six-bladed beta-propeller, TolB-like (InterPro:IPR011042)	1.37872	0.00197569	0.0121863	0.754364	0.00502946	0.0385545
246765_at	AT5G27330	similar to unknown protein [Arabidopsis thaliana] (TAIR:AT3G05130.1); similar to unnamed protein product [Vitis vinifera] (GB:CAO68600.1); contains InterPro domain Prefoldin (InterPro:IPR009053)	0.743979	0.00116223	0.00827058	1.6358	0.000498739	0.0127665
266222_at	AT2G28780	similar to unknown protein [Arabidopsis thaliana] (TAIR:AT3G09450.1); similar to unnamed protein product [Vitis vinifera] (GB:CAO21693.1)	0.165702	3.99e-09	3.2e-06	4.50023	0.000503919	0.0127768
259245_at	AT3G07660	similar to unknown protein [Arabidopsis thaliana] (TAIR:AT3G13990.1); similar to unnamed protein product [Vitis vinifera] (GB:CAO41134.1); contains InterPro domain Protein of unknown function DUF1296 (InterPro:IPR009719)	0.82169	0.0104821	0.0398686	1.28639	0.00155521	0.0213122
263151_at	AT1G54120	similar to unknown protein [Arabidopsis thaliana] (TAIR:AT3G14060.1); similar to unnamed protein product [Vitis vinifera] (GB:CAO45609.1)	1.39797	0.00297433	0.016171	0.664343	0.0044645	0.036355
250784_at	AT5G05480	similar to unknown protein [Arabidopsis thaliana] (TAIR:AT3G14920.1); similar to hypothetical protein [Vitis vinifera] (GB:CAN73340.1)	0.799221	0.00720475	0.0305303	1.32869	0.00230267	0.025761
260752_at	AT1G49030	similar to unknown protein [Arabidopsis thaliana] (TAIR:AT3G18460.1); similar to unnamed protein product [Vitis vinifera] (GB:CAO68031.1); contains InterPro domain Protein of unknown function Cys-rich (InterPro:IPR006461)	0.548412	0.000785041	0.00630475	1.60956	0.000857525	0.0160768
246631_at	AT1G50740	similar to unknown protein [Arabidopsis thaliana] (TAIR:AT3G20510.1); similar to unnamed protein product [Vitis vinifera] (GB:CAO38976.1); contains InterPro domain Protein of unknown function UPF0136, Transmembrane; (InterPro:IPR005349)	1.39152	0.0010111	0.0074903	0.716978	0.00494045	0.0382433
257540_at	AT3G21520	similar to unknown protein [Arabidopsis thaliana] (TAIR:AT3G21550.1); similar to unnamed protein product [Vitis vinifera] (GB:CAO71058.1); contains InterPro domain Protein of unknown function DUF679 (InterPro:IPR007770)	2.50822	2.18e-06	0.000131984	0.658231	0.000541066	0.0131649
253686_at	AT4G29750	similar to unknown protein [Arabidopsis thaliana] (TAIR:AT3G23070.1); similar to unnamed protein product [Vitis vinifera] (GB:CAO65344.1); contains InterPro domain CRS1/YhbY (InterPro:IPR001890)	0.810378	0.00698677	0.0299137	1.40444	0.00250334	0.0269734
245604_at	AT4G14290	similar to unknown protein [Arabidopsis thaliana] (TAIR:AT3G23540.1); similar to unnamed protein product [Vitis vinifera] (GB:CAO71078.1); contains InterPro domain Alpha/beta hydrolase fold-1 (InterPro:IPR000073)	1.32869	0.00653175	0.028584	0.795536	0.00681002	0.0459292
259015_at	AT3G07350	similar to unknown protein [Arabidopsis thaliana] (TAIR:AT3G25240.1); similar to unnamed protein product [Vitis vinifera] (GB:CAO38687.1); contains InterPro domain Protein of unknown function DUF506, plant (InterPro:IPR006502)	0.749154	0.00426123	0.0208949	1.8489	0.0045048	0.0364372
249237_at	AT5G42050	similar to unknown protein [Arabidopsis thaliana] (TAIR:AT3G27090.1); similar to unknown [Populus trichocarpa] (GB:ABK95892.1); contains InterPro domain Kelch related (InterPro:IPR013089); contains InterPro domain Development and cell death (InterPro:IPR013989)	1.85746	1.27e-05	0.000396759	0.646176	0.000155991	0.00748524
259479_at	AT1G19020	similar to unknown protein [Arabidopsis thaliana] (TAIR:AT3G48180.1); similar to unnamed protein product [Vitis vinifera] (GB:CAO40966.1)	2.14851	2.93e-06	0.00016086	0.524858	0.00107581	0.0178782
252269_at	AT3G49580	similar to unknown protein [Arabidopsis thaliana] (TAIR:AT3G49570.1); similar to unknown protein [Brassica rapa subsp. pekinensis] (GB:AAQ92331.1)	3.23403	3.13e-08	9.43e-06	0.441351	0.0017947	0.0226884
248614_at	AT5G49560	similar to unknown protein [Arabidopsis thaliana] (TAIR:AT3G50850.1); similar to unknown [Picea sitchensis] (GB:ABK22976.1); contains domain SSF53335 (SSF53335); contains domain PTHR14614 (PTHR14614)	0.770215	0.00547568	0.0251431	1.30134	0.00157387	0.0214843
267054_at	AT2G38370	similar to unknown protein [Arabidopsis thaliana] (TAIR:AT3G51720.1); similar to unnamed protein product [Vitis vinifera] (GB:CAO48842.1); contains InterPro domain Protein of unknown function DUF827, plant (InterPro:IPR008545)	0.825496	0.0117354	0.0431805	1.57644	0.00261308	0.0273655
251012_at	AT5G02580	similar to unknown protein [Arabidopsis thaliana] (TAIR:AT3G55240.1); similar to hypothetical protein OsI_019565 [Oryza sativa (indica cultivar-group)] (GB:EAY98332.1); similar to Os05g0462000 [Oryza sativa (japonica cultivar-group)] (GB:NP_001055765.1); contains InterPro domain Conserved hypothetical protein CHP01589, plant (InterPro:IPR006476)	3.37137	4.19e-07	4.82e-05	0.640232	0.000469666	0.0123398
263805_at	AT2G40400	similar to unknown protein [Arabidopsis thaliana] (TAIR:AT3G56140.1); similar to hypothetical protein [Vitis vinifera] (GB:CAN64033.1); similar to unnamed protein product [Vitis vinifera] (GB:CAO41449.1); similar to hypothetical protein OsI_004191 [Oryza sativa (indica cultivar-group)] (GB:EAY76344.1); contains InterPro domain Protein of unknown function DUF399 (InterPro:IPR007314)	0.577009	0.000139241	0.00188161	1.51922	0.000610013	0.0137659
250828_at	AT5G05250	similar to unknown protein [Arabidopsis thaliana] (TAIR:AT3G56360.1); similar to unnamed protein product [Vitis vinifera] (GB:CAO41488.1)	0.351923	7.39e-07	6.72e-05	2.05148	0.000860766	0.0161173
263255_at	AT1G10490	similar to unknown protein [Arabidopsis thaliana] (TAIR:AT3G57940.1); similar to predicted protein [Physcomitrella patens subsp. patens] (GB:EDQ67800.1); similar to predicted protein [Nematostella vectensis] (GB:XP_001641322.1); similar to unnamed protein product [Vitis vinifera] (GB:CAO71748.1); contains InterPro domain Protein of unknown function DUF699, ATPase putative (InterPro:IPR007807); co…	0.784584	0.013774	0.0486849	1.27162	0.00159625	0.0215383
262873_at	AT1G64700	similar to unknown protein [Arabidopsis thaliana] (TAIR:AT3G61920.1); similar to unnamed protein product [Vitis vinifera] (GB:CAO62900.1)	1.83613	1.93e-05	0.000519429	0.442372	0.000339596	0.0108206
261056_at	AT1G01360	similar to unknown protein [Arabidopsis thaliana] (TAIR:AT4G01026.1); similar to hypothetical protein [Arabidopsis suecica] (GB:BAF63139.1); contains domain SSF55961 (SSF55961)	1.4012	0.00292701	0.0159859	0.656712	0.0061834	0.0435063
254455_at	AT4G21140	similar to unknown protein [Arabidopsis thaliana] (TAIR:AT4G05400.1); similar to unknown protein [Arabidopsis thaliana] (TAIR:AT4G05400.2); similar to unnamed protein product [Vitis vinifera] (GB:CAO39711.1)	0.825496	0.0121151	0.0442379	1.33793	0.00320585	0.0303759
247255_at	AT5G64780	similar to unknown protein [Arabidopsis thaliana] (TAIR:AT4G09830.1); similar to unnamed protein product [Vitis vinifera] (GB:CAO71731.1); similar to hypothetical protein [Vitis vinifera] (GB:CAN64859.1); contains InterPro domain Uncharacterised conserved protein UCP009193 (InterPro:IPR016549)	1.45397	0.000367495	0.00372021	0.754364	0.00118976	0.0187316
261999_at	AT1G33800	similar to unknown protein [Arabidopsis thaliana] (TAIR:AT4G09990.1); similar to unknown [Populus trichocarpa] (GB:ABK93991.1); contains InterPro domain Protein of unknown function DUF579, plant (InterPro:IPR006514)	1.28343	0.00420703	0.0206713	0.730353	0.00180262	0.022716
261546_at	AT1G63520	similar to unknown protein [Arabidopsis thaliana] (TAIR:AT4G11450.1); similar to unnamed protein product [Vitis vinifera] (GB:CAO62824.1); contains InterPro domain Tubby, C-terminal (InterPro:IPR000007)	1.47427	0.000802788	0.00639649	0.757858	0.00654355	0.0451046
267437_at	AT2G19200	similar to unknown protein [Arabidopsis thaliana] (TAIR:AT4G11700.1); contains InterPro domain Protein of unknown function DUF626, Arabidopsis thaliana (InterPro:IPR006462)	1.47087	0.0083799	0.0339276	0.702222	0.000871667	0.0162806
257925_at	AT3G23170	similar to unknown protein [Arabidopsis thaliana] (TAIR:AT4G14450.1)	1.83613	2.23e-05	0.000576218	0.449585	0.000693318	0.0144459
257772_at	AT3G23080	similar to unknown protein [Arabidopsis thaliana] (TAIR:AT4G14500.1); similar to unnamed protein product [Vitis vinifera] (GB:CAO71306.1); contains InterPro domain Lipid-binding START (InterPro:IPR002913)	0.784584	0.00708578	0.0302033	2.17347	0.00100894	0.017338
267623_at	AT2G39650	similar to unknown protein [Arabidopsis thaliana] (TAIR:AT4G14620.1); similar to unnamed protein product [Vitis vinifera] (GB:CAO69213.1); contains InterPro domain Protein of unknown function DUF506, plant (InterPro:IPR006502)	2.06575	3.21e-05	0.000715742	0.56383	0.00573359	0.0415765
249021_at	AT5G44820	similar to unknown protein [Arabidopsis thaliana] (TAIR:AT4G19970.1); similar to unnamed protein product [Vitis vinifera] (GB:CAO46707.1); contains domain PTHR10483:SF6 (PTHR10483:SF6); contains domain PTHR10483 (PTHR10483)	1.86607	3.24e-05	0.000715742	0.476319	6.57614e-05	0.00526973
249011_at	AT5G44670	similar to unknown protein [Arabidopsis thaliana] (TAIR:AT4G20170.1); similar to Os06g0328800 [Oryza sativa (japonica cultivar-group)] (GB:NP_001057533.1); similar to Os02g0712500 [Oryza sativa (japonica cultivar-group)] (GB:NP_001047907.1); similar to unknown protein [Oryza sativa (japonica cultivar-group)] (GB:BAD72474.1); contains InterPro domain Protein of unknown function DUF23 (InterPro:IPR…	1.60585	0.000138557	0.00187763	0.569066	0.000472677	0.0123536
255243_at	AT4G05590	similar to unknown protein [Arabidopsis thaliana] (TAIR:AT4G22310.1); similar to unknown [Populus trichocarpa] (GB:ABK93494.1); contains InterPro domain Protein of unknown function UPF0041 (InterPro:IPR005336)	1.67018	2.52e-05	0.000613635	0.540862	0.000241643	0.00923412
254324_at	AT4G22640	similar to unknown protein [Arabidopsis thaliana] (TAIR:AT4G22666.1); similar to unknown protein [Arabidopsis thaliana] (TAIR:AT4G22666.2); contains InterPro domain Bifunctional inhibitor/plant lipid transfer protein/seed storage (InterPro:IPR016140)	1.56917	0.00131999	0.00911484	0.582367	0.000409252	0.0117344
248057_at	AT5G55520	similar to unknown protein [Arabidopsis thaliana] (TAIR:AT4G26660.1); similar to unnamed protein product [Vitis vinifera] (GB:CAO38858.1); contains InterPro domain Kinesin-related (InterPro:IPR010544)	0.784584	0.00659775	0.0287943	1.41748	0.00537792	0.0400881
248139_at	AT5G54970	similar to unknown protein [Arabidopsis thaliana] (TAIR:AT4G26960.1)	0.814131	0.0105124	0.0399316	1.39152	0.000380986	0.0115326
248271_at	AT5G53420	similar to unknown protein [Arabidopsis thaliana] (TAIR:AT4G27900.1); similar to unknown protein [Arabidopsis thaliana] (TAIR:AT4G27900.2); similar to Os05g0595300 [Oryza sativa (japonica cultivar-group)] (GB:NP_001056514.1); similar to hypothetical protein OsI_020507 [Oryza sativa (indica cultivar-group)] (GB:EAY99274.1); contains InterPro domain CCT (InterPro:IPR010402)	1.28343	0.00762258	0.0317281	0.554785	0.000529098	0.0130317
250438_at	AT5G10580	similar to unknown protein [Arabidopsis thaliana] (TAIR:AT4G31330.1); similar to hypothetical protein [Vitis vinifera] (GB:CAN79714.1); contains InterPro domain Protein of unknown function DUF599 (InterPro:IPR006747)	0.601513	4.11e-05	0.000825585	1.48452	0.00600035	0.0425739
265911_at	AT2G25670	similar to unknown protein [Arabidopsis thaliana] (TAIR:AT4G32610.1); similar to unnamed protein product [Vitis vinifera] (GB:CAO65578.1)	0.779165	0.00404057	0.0200856	1.28046	0.00255108	0.0271738
265895_at	AT2G15000	similar to unknown protein [Arabidopsis thaliana] (TAIR:AT4G34265.2); similar to unnamed protein product [Vitis vinifera] (GB:CAO70855.1)	0.795536	0.00412463	0.0203843	1.30435	0.00405531	0.034523
245082_at	AT2G23270	similar to unknown protein [Arabidopsis thaliana] (TAIR:AT4G37290.1); similar to hypothetical protein [Vitis vinifera] (GB:CAN62855.1)	1.77358	2.88e-05	0.00067733	0.516438	0.00305669	0.0295824
251476_at	AT3G59670	similar to unknown protein [Arabidopsis thaliana] (TAIR:AT4G37440.2); similar to unknown protein [Arabidopsis thaliana] (TAIR:AT4G37440.1); similar to unnamed protein product [Vitis vinifera] (GB:CAO46283.1)	0.771997	0.00903943	0.0357611	1.24258	0.00702298	0.0467468
257473_at	AT1G33840	similar to unknown protein [Arabidopsis thaliana] (TAIR:AT5G01750.2); similar to unnamed protein product [Vitis vinifera] (GB:CAO48825.1); contains InterPro domain Protein of unknown function DUF567 (InterPro:IPR007612)	0.771997	0.00177249	0.011245	1.90088	0.00258651	0.0272802
251704_at	AT3G56360	similar to unknown protein [Arabidopsis thaliana] (TAIR:AT5G05250.1); similar to unnamed protein product [Vitis vinifera] (GB:CAO41488.1)	0.773782	0.00662009	0.0288569	1.22547	0.00715596	0.0471834
251751_at	AT3G55720	similar to unknown protein [Arabidopsis thaliana] (TAIR:AT5G05840.1); similar to unnamed protein product [Vitis vinifera] (GB:CAO69043.1); contains InterPro domain Protein of unknown function DUF620 (InterPro:IPR006873)	1.33793	0.00182683	0.0114788	0.594604	0.00142151	0.0203782
256266_at	AT3G12320	similar to unknown protein [Arabidopsis thaliana] (TAIR:AT5G06980.1); similar to hypothetical protein [Vitis vinifera] (GB:CAN75675.1)	1.28639	0.00525626	0.0244521	0.679871	0.00480471	0.0376923
247214_at	AT5G64850	similar to unknown protein [Arabidopsis thaliana] (TAIR:AT5G09960.1); similar to 80C09_15 [Brassica rapa subsp. pekinensis] (GB:AAZ41826.1)	1.46747	0.000945755	0.00715668	0.561231	0.00254449	0.0271424
253525_at	AT4G31330	similar to unknown protein [Arabidopsis thaliana] (TAIR:AT5G10580.1); similar to hypothetical protein [Vitis vinifera] (GB:CAN79714.1); contains InterPro domain Protein of unknown function DUF599 (InterPro:IPR006747)	1.39474	0.00263074	0.0148449	0.399611	1.43099e-05	0.00270319
246998_at	AT5G67370	similar to unknown protein [Arabidopsis thaliana] (TAIR:AT5G11840.1); similar to hypothetical protein [Vitis vinifera] (GB:CAN75014.1); contains InterPro domain Protein of unknown function DUF1230 (InterPro:IPR009631)	1.38831	0.000553939	0.00490923	0.705475	0.00128393	0.0193345
245662_at	AT1G28190	similar to unknown protein [Arabidopsis thaliana] (TAIR:AT5G12340.1); similar to unknown [Picea sitchensis] (GB:ABK21062.1)	1.44393	0.000506567	0.00462294	0.676737	0.00120081	0.0187664
246534_at	AT5G15890	similar to unknown protein [Arabidopsis thaliana] (TAIR:AT5G15900.1); similar to hypothetical protein [Cleome spinosa] (GB:ABD96865.1); contains InterPro domain Protein of unknown function DUF231, plant (InterPro:IPR004253)	1.50177	0.000302607	0.0032671	0.687771	0.00417328	0.0349544
258867_at	AT3G03130	similar to unknown protein [Arabidopsis thaliana] (TAIR:AT5G17160.1); similar to unnamed protein product [Vitis vinifera] (GB:CAO62214.1)	0.681444	0.000836373	0.00654427	1.29834	0.000913678	0.0166655
266021_at	AT2G05910	similar to unknown protein [Arabidopsis thaliana] (TAIR:AT5G20640.1); similar to hypothetical protein [Vitis vinifera] (GB:CAN71378.1); contains InterPro domain Protein of unknown function DUF567 (InterPro:IPR007612)	1.41748	0.00121095	0.00852752	0.720298	0.001793	0.0226884
256759_at	AT3G25640	similar to unknown protein [Arabidopsis thaliana] (TAIR:AT5G23100.1); similar to unnamed protein product [Vitis vinifera] (GB:CAO42071.1); contains InterPro domain Protein of unknown function DUF617, plant (InterPro:IPR006460)	1.31342	0.0136372	0.0483079	0.695762	0.00167503	0.0220662
246054_at	AT5G08360	similar to unknown protein [Arabidopsis thaliana] (TAIR:AT5G23380.1); similar to Os04g0528000 [Oryza sativa (japonica cultivar-group)] (GB:NP_001053372.1); similar to unnamed protein product [Vitis vinifera] (GB:CAO68101.1); similar to Os10g0494000 [Oryza sativa (japonica cultivar-group)] (GB:NP_001064942.1); contains InterPro domain Protein of unknown function DUF789 (InterPro:IPR008507)	0.708742	0.000669263	0.00562092	1.35347	0.000592817	0.0136084
259303_at	AT3G05130	similar to unknown protein [Arabidopsis thaliana] (TAIR:AT5G27330.1); similar to unnamed protein product [Vitis vinifera] (GB:CAO68600.1); contains InterPro domain Prefoldin (InterPro:IPR009053)	0.700602	0.000227093	0.00265844	1.34102	0.00269024	0.0277759
248227_at	AT5G53820	similar to unknown protein [Arabidopsis thaliana] (TAIR:AT5G38760.1); similar to pollen coat protein [Brassica oleracea] (GB:CAA63531.1); contains domain PTHR23241:SF11 (PTHR23241:SF11); contains domain PTHR23241 (PTHR23241)	1.24833	0.00508594	0.0238384	0.428292	0.000212176	0.008675
264989_at	AT1G27200	similar to unknown protein [Arabidopsis thaliana] (TAIR:AT5G40720.1); similar to unknown [Populus trichocarpa] (GB:ABK95005.1); contains InterPro domain Protein of unknown function DUF23 (InterPro:IPR008166)	1.86607	4.91e-05	0.000930005	0.512871	0.000211061	0.00865312
253419_at	AT4G32780	similar to unknown protein [Arabidopsis thaliana] (TAIR:AT5G43870.1); similar to unnamed protein product [Vitis vinifera] (GB:CAO44042.1); contains InterPro domain Protein of unknown function DUF828, plant (InterPro:IPR008546)	1.40769	0.000526395	0.0047437	0.673617	5.21156e-05	0.00487043
249988_at	AT5G18310	similar to unknown protein [Arabidopsis thaliana] (TAIR:AT5G48500.1); similar to unnamed protein product [Vitis vinifera] (GB:CAO38794.1)	1.27162	0.00358288	0.018593	0.80478	0.006644	0.045337
258462_at	AT3G17350	similar to unknown protein [Arabidopsis thaliana] (TAIR:AT5G50290.1); similar to unnamed protein product [Vitis vinifera] (GB:CAO70913.1); contains domain PROKAR_LIPOPROTEIN (PS51257)	0.737135	0.000666804	0.00560731	1.42405	0.00206929	0.0244309
249808_at	AT5G23890	similar to unknown protein [Arabidopsis thaliana] (TAIR:AT5G52410.2); similar to unnamed protein product [Vitis vinifera] (GB:CAO49433.1)	0.814131	0.0122362	0.0445291	1.39152	7.88914e-05	0.00560135
252501_at	AT3G46880	similar to unknown protein [Arabidopsis thaliana] (TAIR:AT5G59080.1)	0.33294	2.68e-06	0.000151042	5.03968	0.000415815	0.0117344
265276_at	AT2G28400	similar to unknown protein [Arabidopsis thaliana] (TAIR:AT5G60680.1); similar to unnamed protein product [Vitis vinifera] (GB:CAO21845.1); contains InterPro domain Protein of unknown function DUF584 (InterPro:IPR007608)	2.05623	1.73e-05	0.000486588	0.650671	0.00146282	0.0206052
264846_at	AT2G17850	similar to unknown protein [Arabidopsis thaliana] (TAIR:AT5G66170.2); similar to unnamed protein product [Vitis vinifera] (GB:CAO48196.1); contains InterPro domain Rhodanese-like (InterPro:IPR001763)	1.23971	0.00721515	0.0305564	0.204004	4.83051e-05	0.00487043
252172_at	AT3G50640	similar to unknown protein [Arabidopsis thaliana] (TAIR:AT5G66800.1); similar to hypothetical protein [Vitis vinifera] (GB:CAN61148.1)	1.56555	0.000390528	0.00387197	0.602904	0.00071749	0.0144694
252163_at	AT3G50610	similar to unknown protein [Arabidopsis thaliana] (TAIR:AT5G66816.1); similar to unnamed protein product [Vitis vinifera] (GB:CAO71825.1)	2.22427	2.37e-05	0.000596946	0.438303	0.00118949	0.0187316
247716_at	AT5G59350	similar to unnamed protein product [Vitis vinifera] (GB:CAO21684.1)	1.33484	0.0045008	0.0218105	0.723635	0.00563962	0.0409959
262112_at	AT1G02870	similar to unnamed protein product [Vitis vinifera] (GB:CAO39998.1); contains domain PD099709 (PD099709)	0.775572	0.00849817	0.0342815	1.25411	0.00489411	0.0380423
255528_at	AT4G02090	similar to unnamed protein product [Vitis vinifera] (GB:CAO40099.1)	1.37554	0.00838594	0.033933	0.640232	0.00779477	0.0492358
251640_at	AT3G57450	similar to unnamed protein product [Vitis vinifera] (GB:CAO40798.1)	1.79834	0.000445505	0.00422563	0.550953	0.00658081	0.0451712
259325_at	AT3G05320	similar to unnamed protein product [Vitis vinifera] (GB:CAO44440.1)	1.52979	0.000166305	0.00211292	0.66588	0.00644332	0.0446446
257191_at	AT3G13175	similar to unnamed protein product [Vitis vinifera] (GB:CAO45116.1)	0.743979	0.00113204	0.00810765	1.61328	0.000200807	0.00844837
248054_at	AT5G55820	similar to unnamed protein product [Vitis vinifera] (GB:CAO45135.1)	0.721965	0.00119529	0.00843519	1.29534	0.00377083	0.0332388
249932_at	AT5G22390	similar to unnamed protein product [Vitis vinifera] (GB:CAO48728.1)	0.601513	0.000102736	0.00153951	1.64338	0.000586101	0.0135079
255880_at	AT1G67060	similar to unnamed protein product [Vitis vinifera] (GB:CAO49338.1)	1.28343	0.00822657	0.0335146	0.759611	0.00249439	0.0269488
262678_at	AT1G75810	similar to unnamed protein product [Vitis vinifera] (GB:CAO60969.1)	1.31039	0.00251183	0.0143875	0.720298	0.00159281	0.0215383
262868_at	AT1G64980	similar to unnamed protein product [Vitis vinifera] (GB:CAO62125.1); contains domain SSF53448 (SSF53448)	1.32256	0.00133919	0.00919465	0.733736	0.00559383	0.0408808
246196_at	AT4G37090	similar to unnamed protein product [Vitis vinifera] (GB:CAO63256.1)	0.777366	0.00329481	0.0174728	1.25992	0.00590295	0.0422502
246142_at	AT5G19970	similar to unnamed protein product [Vitis vinifera] (GB:CAO65601.1)	0.323836	3.36e-07	4.14e-05	2.77663	0.000546142	0.0131668
247879_at	AT5G57770	similar to unnamed protein product [Vitis vinifera] (GB:CAO66578.1); contains InterPro domain Pleckstrin-like, plant (InterPro:IPR013666); contains InterPro domain Protein of unknown function DUF828, plant (InterPro:IPR008546)	1.34723	0.00309044	0.0166209	0.692555	0.00143548	0.0204624
250846_at	AT5G04590	SIR (sulfite reductase); sulfite reductase (ferredoxin)	0.757858	0.00180798	0.0114186	1.32562	0.000966057	0.0169654
258629_at	AT3G02850	SKOR (stelar K+ outward rectifier); cyclic nucleotide binding / outward rectifier potassium channel	0.16532	1.68e-07	2.89e-05	3.68926	0.00760656	0.0485294
246229_at	AT4G37160	SKS15 (SKU5 Similar 15); copper ion binding	0.459032	1.39e-06	0.000103547	2.16345	0.00097981	0.0170818
264734_at	AT1G62280	SLAH1 (SLAC1 HOMOLOGUE 1); transporter	0.339151	7.31e-08	1.65e-05	5.29024	7.67463e-08	0.000163616
264759_at	AT1G61480	S-locus protein kinase, putative	1.97247	2.02e-06	0.00012595	0.689362	0.00111767	0.0182465
248726_at	AT5G47960	SMG1 (SMALL MOLECULAR WEIGHT G-PROTEIN 1); GTP binding	1.47427	0.00108752	0.00787466	0.497695	0.000249297	0.00942756
258015_at	AT3G19340	sodium:dicarboxylate symporter	1.29235	0.00611968	0.0273694	0.802923	0.00447591	0.0363584
248970_at	AT5G45380	sodium:solute symporter family protein	2.81539	8.17e-08	1.78e-05	0.258219	2.8552e-05	0.00373764
258925_at	AT3G10420	sporulation protein-related	1.26284	0.0037817	0.0192425	0.598739	0.000301053	0.0102286
246071_at	AT5G20150	SPX (SYG1/Pho81/XPR1) domain-containing protein	1.25992	0.00535418	0.024725	0.478525	0.00174881	0.0225539
260386_at	AT1G74010	strictosidine synthase family protein	1.62826	0.000343302	0.00356523	0.747425	0.00539476	0.0401735
260382_at	AT1G73850	structural constituent of ribosome	1.4406	0.00031533	0.00336921	0.687771	0.00288952	0.0287475
248961_at	AT5G45650	subtilase family protein	1.71317	4.29e-05	0.000850274	0.562529	0.00268954	0.0277759
260143_at	AT1G71880	SUC1 (SUCROSE-PROTON SYMPORTER 1); carbohydrate transmembrane transporter/ sucrose:hydrogen symporter/ sugar:hydrogen ion symporter	0.681444	0.000271253	0.00300725	3.01746	0.000645021	0.0140524
246466_at	AT5G17010	sugar transporter family protein	1.23114	0.0142721	0.0498785	0.766664	0.00255715	0.0272114
257668_at	AT3G20460	sugar transporter, putative	1.99538	1.61e-06	0.000111413	0.608502	0.00342216	0.0314859
259388_at	AT1G13420	sulfotransferase family protein	1.3566	0.00583428	0.0263975	0.48858	8.59057e-05	0.00588073
249108_at	AT5G43690	sulfotransferase family protein	1.54043	0.000217699	0.00258195	0.595979	0.000405634	0.0117044
260385_at	AT1G74090	sulfotransferase family protein	0.791869	0.00610986	0.0273339	1.71317	0.000127408	0.00693927
255105_at	AT4G08620	SULTR1;1 (sulfate transporter 1;1); sulfate transmembrane transporter	1.41421	0.00161378	0.0105152	0.570382	0.00377773	0.0332709
262133_at	AT1G78000	SULTR1;2 (SULFATE TRANSPORTER 1;2); sulfate transmembrane transporter	0.598739	0.00020548	0.00247153	1.51572	0.00118978	0.0187316
255958_at	AT1G22150	SULTR1;3 (sulfate transporter); sulfate transmembrane transporter	1.75321	0.0042042	0.0206644	0.364334	0.00280097	0.0282431
258287_at	AT3G15990	SULTR3;4; sulfate transmembrane transporter	1.73307	0.00173974	0.0111149	0.673617	0.00557577	0.0407887
245912_at	AT5G19600	SULTR3;5; sulfate transmembrane transporter	0.108067	1.43e-07	2.58e-05	4.36707	0.0065986	0.0451712
252746_at	AT3G43190	SUS4; UDP-glycosyltransferase/ sucrose synthase/ transferase, transferring glycosyl groups	1.47087	0.00386432	0.0194879	0.444421	0.00507644	0.0387308
255432_at	AT4G03330	SYP123 (syntaxin 123); SNAP receptor	1.22264	0.0078254	0.0323351	0.715323	0.00563939	0.0409959
259707_at	AT1G77490	TAPX; L-ascorbate peroxidase	0.825496	0.0130213	0.0467334	1.34102	0.00164098	0.0218456
256515_at	AT1G66020	terpene synthase/cyclase family protein	1.88339	4.59e-06	0.000211964	0.46544	0.0010442	0.0175693
255751_at	AT1G31950	terpene synthase/cyclase family protein	0.607097	0.00026698	0.00298277	1.5728	0.000599986	0.0136451
252591_at	AT3G45600	TET3 (TETRASPANIN3)	1.28343	0.00235067	0.0137813	0.730353	0.00363502	0.0324635
247229_at	AT5G65160	tetratricopeptide repeat (TPR)-containing protein	1.36289	0.00526223	0.0244521	0.771997	0.00618287	0.0435063
252031_at	AT3G52140	tetratricopeptide repeat (TPR)-containing protein	0.786399	0.00780266	0.0322781	1.41421	5.0132e-05	0.00487043
247199_at	AT5G65210	TGA1; DNA binding / calmodulin binding / transcription factor	0.540862	3.81e-06	0.000187023	1.54043	0.00578139	0.0417809
255953_at	AT1G22070	TGA3 (TGA1a-related gene 3); DNA binding / calmodulin binding / transcription factor	1.4914	0.000387224	0.00385968	0.68302	0.00404705	0.0344887
250463_at	AT5G10030	TGA4 (TGACG MOTIF-BINDING FACTOR 4); DNA binding / calmodulin binding / transcription factor	0.547147	1.26e-05	0.000396759	1.42405	0.00139018	0.0201419
249870_at	AT5G23080	TGH (TOUGH); RNA binding	0.80478	0.00944396	0.0370174	1.38511	0.000456058	0.0122629
260077_at	AT1G73620	thaumatin-like protein, putative / pathogenesis-related protein, putative	0.614152	2.33e-05	0.000590855	1.83613	1.27547e-05	0.00260744
262237_at	AT1G48320	thioesterase family protein	1.73307	9.66e-05	0.00147073	0.713672	0.000152251	0.00740973
248697_at	AT5G48370	thioesterase family protein	1.24833	0.00777622	0.0321977	0.82169	0.00514723	0.0391309
262380_at	AT1G72810	threonine synthase, putative	0.695762	0.000740325	0.00606582	1.47768	0.000787001	0.0152103
266649_at	AT2G25810	TIP4;1 (tonoplast intrinsic protein 4;1); water channel	1.24545	0.00469134	0.0225162	0.728668	0.00716129	0.0471834
255674_at	AT4G00430	TMP-C (PLASMA MEMBRANE INTRINSIC PROTEIN 1;4); water channel	1.21419	0.00971449	0.037734	0.725309	0.00740973	0.0480248
255482_at	AT4G02510	TOC159 (PLASMID PROTEIN IMPORT 2)	0.791869	0.00468078	0.0224866	1.46747	0.000267811	0.00967657
249033_at	AT5G44920	Toll-Interleukin-Resistance (TIR) domain-containing protein	1.78592	1.15e-05	0.000370078	0.705475	0.00216503	0.0249328
249126_at	AT5G43380	TOPP6 (Type one serine/threonine protein phosphatase 6); protein serine/threonine phosphatase	1.48452	0.000773575	0.00624443	0.523647	0.000598384	0.0136451
246457_at	AT5G16750	TOZ (TORMOZEMBRYO DEFECTIVE); nucleotide binding	0.634342	4.38e-05	0.000860261	1.41748	0.00239277	0.0262947
254433_at	AT4G20850	TPP2 (TRIPEPTIDYL PEPTIDASE II); subtilase	0.814131	0.00910146	0.0359774	1.38191	0.000294469	0.0101723
265245_at	AT2G43060	transcription factor	1.69349	3.12e-05	0.000707944	0.616996	0.000126328	0.00690561
246559_at	AT5G15550	transducin family protein / WD-40 repeat family protein	0.799221	0.00543977	0.0250179	1.217	0.0074545	0.0480544
262584_at	AT1G15440	transducin family protein / WD-40 repeat family protein	0.697372	0.000403454	0.00394062	1.32869	0.000208312	0.00863529
255278_at	AT4G04940	transducin family protein / WD-40 repeat family protein	0.702222	0.000293109	0.00318838	1.34102	0.00227227	0.025631
258965_at	AT3G10530	transducin family protein / WD-40 repeat family protein	0.833161	0.014518	0.0504383	1.34102	0.00611004	0.0431121
258166_at	AT3G21540	transducin family protein / WD-40 repeat family protein	0.715323	0.00102337	0.00755021	1.36604	0.00019228	0.00829321
248725_at	AT5G47980	transferase family protein	1.94082	3.02e-06	0.000162186	0.433269	0.0015113	0.0209477
257428_at	AT1G78990	transferase family protein	1.63203	4.99e-05	0.000941598	0.438303	0.000216517	0.00875651
248639_at	AT5G48930	transferase family protein	1.31646	0.00240585	0.0140081	0.730353	0.000249827	0.00942756
247359_at	AT5G63560	transferase family protein	1.54756	0.000430883	0.00413201	0.73884	0.00338855	0.0313895
250968_at	AT5G02890	transferase family protein	1.32256	0.0108146	0.040747	0.768438	0.00120017	0.0187664
254917_at	AT4G11350	transferase, transferring glycosyl groups	1.29235	0.00314859	0.016877	0.679871	0.00775323	0.0490887
251396_at	AT3G60750	transketolase, putative	0.771997	0.00406852	0.020176	1.60956	4.71652e-05	0.00487043
266575_at	AT2G24060	translation initiation factor 3 (IF-3) family protein	0.788218	0.00749369	0.0313891	1.59475	0.000739448	0.0147228
265723_at	AT2G32140	transmembrane receptor	1.46409	0.00373265	0.0190803	0.447513	0.00125375	0.019131
265597_at	AT2G20142	transmembrane receptor	1.52274	0.00156927	0.0102855	0.557354	0.000424684	0.0117801
256319_at	AT1G35910	trehalose-6-phosphate phosphatase, putative	1.74513	1.19e-05	0.000380725	0.309927	0.00165106	0.0218977
256331_at	AT1G76880	trihelix DNA-binding protein, putative	0.723635	0.00180331	0.0114105	1.37237	0.00191598	0.0234367
255758_at	AT1G16800	tRNA-splicing endonuclease positive effector-related	0.80478	0.00922304	0.0363331	1.30134	0.00497025	0.0383365
255871_at	AT2G30260	U2B'' (U2 small nuclear ribonucleoprotein B); RNA binding	0.817902	0.00943969	0.0370174	1.25122	0.00507564	0.0387308
260317_at	AT1G63800	UBC5 (UBIQUITIN-CONJUGATING ENZYME 5); ubiquitin-protein ligase	1.25411	0.0101071	0.0388104	0.720298	0.00116478	0.0185814
266604_at	AT2G46030	UBC6 (UBIQUITIN-CONJUGATING ENZYME 6); ubiquitin-protein ligase	1.38511	0.00155538	0.010227	0.743979	0.000875182	0.0162918
261947_at	AT1G64470	ubiquitin family protein	1.45062	0.00282981	0.0156328	0.702222	0.00480898	0.0376923
247240_at	AT5G64660	U-box domain-containing protein	1.79419	0.00095443	0.00720346	0.586417	0.00727379	0.0475051
258787_at	AT3G11840	U-box domain-containing protein	1.28343	0.0132778	0.0473832	0.608502	0.00035959	0.0111756
260955_at	AT1G06000	UDP-glucoronosyl/UDP-glucosyl transferase family protein	1.33176	0.00132888	0.0091456	0.556068	0.00171842	0.0223409
261048_at	AT1G01420	UDP-glucoronosyl/UDP-glucosyl transferase family protein	1.48796	0.000240792	0.00277707	0.634342	0.00208449	0.0244799
266669_at	AT2G29750	UDP-glucoronosyl/UDP-glucosyl transferase family protein	1.65481	3.64e-05	0.000768989	0.650671	0.00206529	0.0244224
250948_at	AT5G03490	UDP-glucoronosyl/UDP-glucosyl transferase family protein	1.40769	0.000331085	0.00348344	0.698985	0.000252482	0.00944603
266670_at	AT2G29740	UDP-glucoronosyl/UDP-glucosyl transferase family protein	1.30134	0.00230893	0.0135973	0.775572	0.00562546	0.0409915
263477_at	AT2G31790	UDP-glucoronosyl/UDP-glucosyl transferase family protein	0.471937	4.47e-06	0.000208698	1.96337	0.000849129	0.0159595
265103_at	AT1G31070	UDP-N-acetylglucosamine pyrophosphorylase-related	2.01391	4.46e-05	0.000873708	0.6846	0.00206908	0.0244309
254188_at	AT4G23920	UGE2 (UDP-D-GLUCOSE/UDP-D-GALACTOSE 4-EPIMERASE 2); UDP-glucose 4-epimerase/ protein dimerization	1.26284	0.00374547	0.0191322	0.678302	0.00273602	0.0279965
246826_at	AT5G26310	UGT72E3; UDP-glycosyltransferase/ coniferyl-alcohol glucosyltransferase/ transferase, transferring glycosyl groups	1.7211	3.28e-05	0.000722212	0.678302	0.00148551	0.0208111
266458_at	AT2G47710	universal stress protein (USP) family protein	1.6358	0.000180148	0.00225167	0.522439	0.000378018	0.011466
259371_at	AT1G69080	universal stress protein (USP) family protein	1.66248	6.91e-05	0.00115794	0.6846	0.00397405	0.0342216
258879_at	AT3G03270	universal stress protein (USP) family protein / early nodulin ENOD18 family protein	1.29834	0.00969647	0.0377045	0.63581	0.00663783	0.045337
261065_at	AT1G07500	unknown protein	1.30737	0.00155094	0.0102144	0.397768	7.12355e-06	0.00215819
251058_at	AT5G01790	unknown protein	2.27626	9.2e-06	0.000326478	0.415619	0.00357731	0.0321306
266396_at	AT2G38790	unknown protein	1.75321	0.00107137	0.00777335	0.469761	0.000388824	0.0116285
250158_at	AT5G15190	unknown protein	1.70921	1.2e-05	0.000381155	0.470848	5.07974e-05	0.00487043
267133_at	AT2G23440	unknown protein	1.45062	0.000235983	0.00274031	0.470848	0.00587693	0.0420842
247177_at	AT5G65300	unknown protein	2.74473	3.87e-06	0.000187099	0.476319	0.00390932	0.0338768
253827_at	AT4G28085	unknown protein	1.43727	0.000473077	0.00441183	0.537126	0.00441765	0.0362032
259195_at	AT3G01730	unknown protein	1.43065	0.00379053	0.0192674	0.556068	0.00157292	0.0214843
247800_at	AT5G58570	unknown protein	2.34026	4.28e-07	4.82e-05	0.575678	0.000601642	0.0136451
253302_at	AT4G33660	unknown protein	1.30435	0.00742767	0.0312094	0.601513	0.00118872	0.0187316
254178_at	AT4G23880	unknown protein	1.52274	0.00112842	0.00809373	0.616996	0.00213916	0.0247783
249756_at	AT5G24313	unknown protein	1.42076	0.00970561	0.0377096	0.625609	0.00320894	0.0303858
263084_at	AT2G27180	unknown protein	1.37554	0.00132519	0.00913599	0.655197	5.19913e-05	0.00487043
245568_at	AT4G14650	unknown protein	1.36604	0.00820119	0.0334786	0.655197	0.000810089	0.0154524
266364_at	AT2G41230	unknown protein	1.34102	0.00876021	0.0349966	0.656712	0.00486869	0.0379014
253665_at	AT4G30230	unknown protein	1.217	0.00958839	0.0374037	0.756109	0.00540685	0.0402435
264022_at	AT2G21185	unknown protein	1.29834	0.00619258	0.0275674	0.779165	0.00219519	0.0250877
265611_at	AT2G25510	unknown protein	0.82932	0.0145541	0.0505274	1.99538	0.00304265	0.0295114
251036_at	AT5G02160	unknown protein	0.675175	0.000161849	0.00208012	2.1386	0.00354854	0.0320946
249325_at	AT5G40850	UPM1 (UROPHORPHYRIN METHYLASE 1); uroporphyrin-III C-methyltransferase	0.527289	8.53e-06	0.000313562	1.89212	3.27048e-06	0.00157362
264561_at	AT1G55810	uracil phosphoribosyltransferase, putative / UMP pyrophosphorylase, putative / UPRTase, putative	0.757858	0.00260218	0.0147316	1.83613	0.00077162	0.0150328
265375_at	AT2G06530	VPS2.1	1.23114	0.00939082	0.0368834	0.784584	0.00678273	0.045845
266800_at	AT2G22880	VQ motif-containing protein	2.89454	8.49e-05	0.00134847	0.398688	0.005235	0.0395295
256793_at	AT3G22160	VQ motif-containing protein	1.38191	0.00073012	0.00601317	0.737135	5.91989e-05	0.00497057
259557_at	AT1G21210	WAK4 (WALL ASSOCIATED KINASE 4); protein serine/threonine kinase	1.22547	0.0117858	0.0432887	0.63728	0.00151893	0.0210079
257478_at	AT1G16130	WAKL2 (WALL ASSOCIATED KINASE-LIKE 2); kinase	1.42076	0.000860524	0.00666178	0.575678	0.00514722	0.0391309
261973_at	AT1G64610	WD-40 repeat family protein	1.29834	0.00206073	0.012543	0.707107	0.00120815	0.0187916
249787_at	AT5G24320	WD-40 repeat family protein	1.33793	0.00187876	0.0117025	0.782773	0.00601428	0.0426381
260771_at	AT1G49160	WNK7 (Arabidopsis WNK kinase 7); kinase	0.597358	2.41e-05	0.000604392	2.21402	0.000673356	0.0142535
251892_at	AT3G54320	WRI1 (WRINKLED 1); DNA binding / transcription factor	0.614152	3.52e-05	0.000755516	1.3692	0.00176777	0.0226252
267028_at	AT2G38470	WRKY33 (WRKY DNA-binding protein 33); transcription factor	1.67404	3.99e-05	0.000808631	0.609909	0.00546144	0.0403648
256443_at	AT3G10960	xanthine/uracil permease family protein	1.3566	0.000929164	0.00706816	0.655197	3.0116e-05	0.00378053
247266_at	AT5G64570	XYL4 (beta-xylosidase 4); hydrolase, hydrolyzing O-glycosyl compounds	0.784584	0.00300965	0.0162834	1.29534	0.00446889	0.0363584
248591_at	AT5G49650	xylulose kinase, putative	0.713672	0.000775771	0.00625367	1.55833	0.000227465	0.00893299
262073_at	AT1G59640	ZCW32 (BIGPETAL, BIGPETALUB); DNA binding / transcription factor	1.30737	0.00797339	0.0327872	0.66128	0.000678714	0.0142859
255858_at	AT1G67030	ZFP6 (ZINC FINGER PROTEIN 6); nucleic acid binding / transcription factor/ zinc ion binding	1.30134	0.00863318	0.0346713	0.780967	0.00503148	0.0385545
257262_at	AT3G21890	zinc finger (B-box type) family protein	1.61328	0.000190455	0.00233554	0.591862	0.00229893	0.0257565
247921_at	AT5G57660	zinc finger (B-box type) family protein	0.595979	1.55e-05	0.000453491	1.65864	0.00600197	0.0425739
263844_at	AT2G36930	zinc finger (C2H2 type) family protein	0.823591	0.0138467	0.0488582	1.31342	0.00213889	0.0247783
256093_at	AT1G20823	zinc finger (C3HC4-type RING finger) family protein	1.96337	0.000867509	0.00670508	0.378055	0.00414022	0.0347893
249306_at	AT5G41400	zinc finger (C3HC4-type RING finger) family protein	2.21914	5.71e-06	0.000246286	0.543367	0.000471362	0.0123409
255074_at	AT4G09100	zinc finger (C3HC4-type RING finger) family protein	1.51222	0.000160797	0.00207025	0.675175	0.000431308	0.0118671
267177_at	AT2G37580	zinc finger (C3HC4-type RING finger) family protein	1.4914	9.8e-05	0.00148828	0.698985	0.00381126	0.033398
256948_at	AT3G18930	zinc finger (C3HC4-type RING finger) family protein	0.712025	0.000836566	0.00654427	1.56917	0.00747626	0.0480969
266121_at	AT2G02160	zinc finger (CCCH-type) family protein	0.728668	0.000524099	0.00473482	1.3566	0.00318161	0.0302741
265274_at	AT2G28450	zinc finger (CCCH-type) family protein	0.764895	0.00506576	0.0237824	1.55473	7.1366e-05	0.00535012
253413_at	AT4G33020	ZIP9 (ZINC TRANSPORTER 9 PRECURSOR); cation transmembrane transporter	0.337587	0.00204337	0.0124728	2.12874	0.000257207	0.00948163
