# Supplementary material for: Synchronization of Developmental Processes and Defense Signaling by Growth Regulating Transcription Factors
Source: PLoS One. 2014 May 29;9(5):e98477. doi: 10.1371/journal.pone.0098477 (PMC4038601; doi:10.1371/journal.pone.0098477)
Supplement: Table S3 — List of 600 differentially expressed genes showing opposite expression in the grf1/grf2/grf3 triple mutant and rGRF3 lines. (XLSX) [file pone.0098477.s003.xlsx]

## Sheet: Table S3
Table S3: List of 600 differentially expressed genes showing opposite expression in the grf1/grf2/grf3 triple mutant and rGRF3 lines
Array Element	Locus Identifier	Annotation	Fold change grf1/grf2/grf3 vs WS	p value grf1/grf2/grf3 vs WS	q value grf1/grf2/grf3 vs WS	Fold change rGRF3 vs C0l-0	p value rGRF3 vs C0l-0	q value rGRF3 vs C0l-0
254630_at	AT4G18360	(S)-2-hydroxy-acid oxidase, peroxisomal, putative / glycolate oxidase, putative / short chain alpha-hydroxy acid oxidase, putative	1.50525	0.000218708	0.00258967	0.476319	5.63859e-06	0.000322484
261933_at	AT1G22410	2-dehydro-3-deoxyphosphoheptonate aldolase, putative / 3-deoxy-D-arabino-heptulosonate 7-phosphate synthase, putative / DAHP synthetase, putative	1.28639	0.00209796	0.0127125	0.770215	0.00201956	0.0204978
252266_at	AT3G49630	2-oxoacid-dependent oxidase, putative	0.664343	0.0001553	0.00202657	1.32562	0.00538548	0.0379177
249125_at	AT5G43450	2-oxoglutarate-dependent dioxygenase, putative	1.35035	0.00426086	0.0208949	0.25	9.88567e-10	7e-07
262608_at	AT1G14120	2-oxoglutarate-dependent dioxygenase, putative	1.97247	4.65e-06	0.00021326	0.540862	0.00156496	0.0172466
254049_at	AT4G25740	40S ribosomal protein S10 (RPS10A)	0.816014	0.0132218	0.0472839	1.30737	0.00536305	0.0378429
253598_at	AT4G30800	40S ribosomal protein S11 (RPS11B)	0.777366	0.00321819	0.017164	1.31039	0.00620505	0.0413454
261789_at	AT1G15930	40S ribosomal protein S12 (RPS12A)	0.802923	0.00545912	0.025083	1.17555	0.00603336	0.0406649
258576_at	AT3G04230	40S ribosomal protein S16 (RPS16B)	0.814131	0.0131981	0.047227	1.22264	0.00307407	0.0269955
258858_at	AT3G02080	40S ribosomal protein S19 (RPS19A)	0.835088	0.0144232	0.0501935	1.23114	0.00116805	0.014288
253202_at	AT4G34555	40S ribosomal protein S25, putative	0.790041	0.00318044	0.0170225	1.28639	0.00345416	0.0290681
255850_at	AT2G33450	50S ribosomal protein L28, chloroplast (CL28)	0.766664	0.00253801	0.0144638	1.20025	0.00249172	0.0236602
252643_at	AT3G44590	60S acidic ribosomal protein P2 (RPP2D)	0.768438	0.00621725	0.0276379	1.33176	0.00347499	0.0291938
254030_at	AT4G25890	60S acidic ribosomal protein P3 (RPP3A)	0.819794	0.00854551	0.0343669	1.38511	0.00425775	0.0328892
249945_at	AT5G22440	60S ribosomal protein L10A (RPL10aC)	0.728668	0.000862421	0.00667289	1.34723	0.000934597	0.0122337
247584_at	AT5G60670	60S ribosomal protein L12 (RPL12C)	0.754364	0.00734352	0.0309459	1.26284	0.00695726	0.0442302
258410_at	AT3G16780	60S ribosomal protein L19 (RPL19B)	0.713672	0.00105756	0.00771187	1.50525	0.000245081	0.00495831
266822_at	AT2G44860	60S ribosomal protein L24, putative	0.80107	0.0112435	0.0418285	1.25992	0.00415852	0.0324434
258521_at	AT3G06680	60S ribosomal protein L29 (RPL29B)	0.827406	0.0133257	0.0474486	1.29834	0.0020253	0.0204978
254012_at	AT4G26230	60S ribosomal protein L31 (RPL31B)	0.687771	0.000181683	0.00226448	1.34723	0.000538977	0.00840103
257141_at	AT3G28900	60S ribosomal protein L34 (RPL34C)	0.737135	0.00221674	0.0131725	1.3566	0.000680987	0.0097744
251834_at	AT3G55170	60S ribosomal protein L35 (RPL35C)	0.715323	0.000663881	0.00558872	1.33793	0.00196252	0.0201538
251007_at	AT5G02610	60S ribosomal protein L35 (RPL35D)	0.817902	0.0126318	0.0456873	1.32256	0.0035815	0.0297691
263585_at	AT2G25210	60S ribosomal protein L39 (RPL39A)	0.750886	0.00125114	0.00873544	1.32562	0.00394531	0.0314736
267213_at	AT2G44120	60S ribosomal protein L7 (RPL7C)	0.728668	0.000682374	0.00569461	1.24545	0.0014624	0.0165243
262323_at	AT1G64190	6-phosphogluconate dehydrogenase family protein	0.629961	6.46e-05	0.00110981	1.30737	0.00197191	0.0202084
249266_at	AT5G41670	6-phosphogluconate dehydrogenase family protein	0.713672	0.000739883	0.00606582	1.36604	0.00123138	0.0147971
251827_at	AT3G55120	A11/CFI/TT5 (TRANSPARENT TESTA 5); chalcone isomerase	2.09459	0.00318792	0.0170562	0.450625	0.00807132	0.0483564
262347_at	AT1G64110	AAA-type ATPase family protein	1.7818	1.66e-05	0.000472579	0.515246	0.000141853	0.00345795
250690_at	AT5G06530	ABC transporter family protein	1.50525	0.00106041	0.00772327	0.764895	0.000770391	0.0106565
253720_at	AT4G29270	acid phosphatase class B family protein	1.79005	6.32e-05	0.0010944	0.612734	0.000122179	0.00309824
253731_at	AT4G29260	acid phosphatase class B family protein	1.27751	0.00295491	0.0161078	0.752623	0.000380836	0.00675687
245639_at	AT1G25260	acidic ribosomal protein P0-related	0.790041	0.0120531	0.0440465	1.217	0.00776312	0.0472911
260637_at	AT1G62380	ACO2 (ACC OXIDASE 2)	0.759611	0.0012899	0.00895412	1.39797	0.00130816	0.0154017
249895_at	AT5G22500	acyl CoA reductase, putative / male-sterility protein, putative	2.22942	3.05e-06	0.00016322	0.575678	0.00439782	0.0336052
246498_at	AT5G16230	acyl-(acyl-carrier-protein) desaturase, putative / stearoyl-ACP desaturase, putative	0.780967	0.00523574	0.0243666	1.39474	0.00202218	0.0204978
245688_at	AT1G28290	AGP31 (ARABINOGALACTAN-PROTEIN 31); structural constituent of cell wall	0.718636	0.0012314	0.008631	1.46409	0.000220913	0.00464815
263096_at	AT2G16060	AHB1 (ARABIDOPSIS HEMOGLOBIN 1)	0.371989	9.05e-06	0.000324869	2.08493	1.70284e-05	0.000764994
258920_at	AT3G10520	AHB2 (NON-SYMBIOTIC HAEMOGLOBIN 2)	0.634342	0.000107987	0.00159411	2.19365	2.07871e-05	0.000885686
259231_at	AT3G11410	AHG3/ATPP2CA (ARABIDOPSIS THALIANA PROTEIN PHOSPHATASE 2CA); protein binding / protein serine/threonine phosphatase	1.26576	0.00384076	0.0194334	0.703847	0.000390574	0.00682472
263696_at	AT1G31230	AK-HSDH/AK-HSDH I (ASPARTATE KINASE-HOMOSERINE DEHYDROGENASE I); aspartate kinase/ homoserine dehydrogenase	0.718636	0.000594383	0.00515402	1.35974	0.000275109	0.00538982
247436_at	AT5G62530	ALDH12A1 (Aldehyde dehydrogenase 12A1); 1-pyrroline-5-carboxylate dehydrogenase/ 3-chloroallyl aldehyde dehydrogenase	0.721965	0.000737965	0.00605706	1.24258	0.00427376	0.0329279
264929_at	AT1G60730	aldo/keto reductase family protein	1.70133	8.3e-05	0.00132143	0.52003	6.49636e-05	0.00198297
266087_at	AT2G37790	aldo/keto reductase family protein	0.819794	0.0132467	0.0473116	1.2086	0.00839271	0.0495826
258957_at	AT3G01420	ALPHA-DOX1 (ALPHA-DIOXYGENASE 1)	1.49831	0.000407515	0.00396421	0.37285	4.25284e-07	4.68451e-05
261441_at	AT1G28470	ANAC010 (Arabidopsis NAC domain containing protein 10); transcription factor	1.49485	0.000154244	0.00201826	0.726986	0.00190278	0.0197863
262542_at	AT1G34180	ANAC016 (Arabidopsis NAC domain containing protein 16); transcription factor	1.21982	0.0109366	0.0410889	0.317171	7.35792e-07	7.0136e-05
265260_at	AT2G43000	ANAC042 (Arabidopsis NAC domain containing protein 42); transcription factor	2.01857	0.000619812	0.00531416	0.23761	1.94035e-08	4.76112e-06
258921_at	AT3G10500	ANAC053 (Arabidopsis NAC domain containing protein 53); transcription factor	1.25411	0.0040985	0.0203037	0.73884	0.000200476	0.00436469
263295_at	AT2G14210	ANR1; DNA binding / transcription factor	1.70133	0.000279675	0.00307232	0.347881	4.15315e-05	0.00146692
263486_at	AT2G22200	AP2 domain-containing transcription factor	0.80478	0.0083639	0.0339128	1.21139	0.00788257	0.0477061
267451_at	AT2G33710	AP2 domain-containing transcription factor family protein	2.77022	6.46e-06	0.00026896	0.567752	0.00376216	0.0305701
264481_at	AT1G77200	AP2 domain-containing transcription factor TINY, putative	0.673617	0.000145454	0.00194015	1.29235	0.000525756	0.00827301
261327_at	AT1G44830	AP2 domain-containing transcription factor TINY, putative	0.749154	0.000997484	0.00743902	1.60956	0.000772071	0.0106698
263194_at	AT1G36060	AP2 domain-containing transcription factor, putative	0.600124	0.000257461	0.00291018	3.97237	6.46239e-09	2.32613e-06
245041_at	AT2G26530	AR781	1.70921	0.000224305	0.00264078	0.523647	0.00723214	0.0451667
247643_at	AT5G60450	ARF4 (AUXIN RESPONSE FACTOR 4); transcription factor	1.34723	0.00221635	0.0131725	0.713672	0.00165379	0.017898
254134_at	AT4G24830	arginosuccinate synthase family	0.76313	0.00313223	0.0168018	1.26868	0.000241215	0.0049068
262915_at	AT1G59940	ARR3 (RESPONSE REGULATOR 3); transcription regulator/ two-component response regulator	0.52003	2.68e-05	0.000640959	1.41095	0.00358886	0.0297847
248703_at	AT5G48430	aspartic-type endopeptidase/ pepsin A	0.204948	1.98e-08	7.65e-06	2.44528	0.000296814	0.00568766
251507_at	AT3G59080	aspartyl protease family protein	1.82344	9.31e-06	0.000328029	0.542113	6.40263e-05	0.00195899
262883_at	AT1G64780	ATAMT1;2 (AMMONIUM TRANSPORTER 1;2); ammonium transmembrane transporter	1.31039	0.00269509	0.0151077	0.423373	7.01e-05	0.00211867
262585_at	AT1G15460	ATBOR4/BOR4; anion exchanger	1.37554	0.00146782	0.00980746	0.609909	8.62353e-05	0.00241491
265544_at	AT2G28260	ATCNGC15 (cyclic nucleotide gated channel 15); calmodulin binding / cation channel/ cyclic nucleotide binding	0.825496	0.0114231	0.0423657	1.23399	0.00713056	0.0448525
249794_at	AT5G23530	ATCXE18 (ARABIDOPSIS THALIANA CARBOXYESTERASE 18); carboxylesterase	2.12383	4.64e-06	0.00021326	0.698985	0.00755221	0.0465584
245523_at	AT4G15910	ATDI21 (Arabidopsis thaliana drought-induced 21)	0.715323	0.000564442	0.00497484	1.54399	0.000279699	0.00543677
258434_at	AT3G16770	ATEBP/ERF72/RAP2.3 (RELATED TO AP2 3); DNA binding / protein binding / transcription activator/ transcription factor	0.590496	4.52e-05	0.000873819	3.22657	1.46444e-05	0.000680506
256050_at	AT1G07000	ATEXO70B2 (exocyst subunit EXO70 family protein B2); protein binding	1.30435	0.00706148	0.0301442	0.742262	0.00155959	0.0172296
250992_at	AT5G02260	ATEXPA9 (ARABIDOPSIS THALIANA EXPANSIN A9)	0.80478	0.00513826	0.023998	1.34412	0.00337636	0.0286566
264960_at	AT1G76930	ATEXT4 (EXTENSIN 4)	0.615572	4.22e-05	0.000841236	11.9037	1.95424e-08	4.76112e-06
260181_at	AT1G70710	AtGH9B1 (ARABIDOPSIS THALIANA GLYCOSYL HYDROLASE 9B1); hydrolase, hydrolyzing O-glycosyl compounds	0.707107	0.00333305	0.0176367	1.35035	0.00317913	0.0275648
248700_at	AT5G48400	ATGLR1.2 (Arabidopsis thaliana glutamate receptor 1.2)	1.43396	0.000496243	0.00455622	0.707107	0.00467702	0.034851
246807_at	AT5G27100	ATGLR2.1 (Arabidopsis thaliana glutamate receptor 2.1)	0.638754	0.00029545	0.00320901	1.32869	0.00409934	0.0321504
264587_at	AT1G05200	ATGLR3.4 (Arabidopsis thaliana glutamate receptor 3.4)	1.62826	5.48e-05	0.00100074	0.544624	8.19754e-05	0.00235778
253065_at	AT4G37740	AtGRF2 (GROWTHREGULATING FACTOR 2)	0.105112	7.94e-10	1.04e-06	1.25701	0.00683971	0.0437447
263914_at	AT2G36400	AtGRF3 (GROWTH-REGULATING FACTOR 3)	0.0734717	2.51e-10	5.99e-07	48.8403	3.39781e-13	1.68418e-09
251231_at	AT3G62760	ATGSTF13 (Arabidopsis thaliana Glutathione S-transferase (class phi) 13); glutathione transferase	0.44648	3.74e-06	0.00018471	1.95432	0.000325413	0.00604836
259813_at	AT1G49860	ATGSTF14 (Arabidopsis thaliana Glutathione S-transferase (class phi) 14); glutathione transferase	0.322343	6.83e-06	0.00027698	3.34808	7.40861e-05	0.00222109
260225_at	AT1G74590	ATGSTU10 (Arabidopsis thaliana Glutathione S-transferase (class tau) 10); glutathione transferase	1.62826	7.76e-05	0.0012586	0.494257	2.66113e-05	0.00104963
264436_at	AT1G10370	ATGSTU17/ERD9/GST30/GST30B (EARLY-RESPONSIVE TO DEHYDRATION 9); glutathione transferase	1.59475	0.000514095	0.0046678	0.558644	0.00509742	0.0366886
264435_at	AT1G10360	ATGSTU18 (GLUTATHIONE S-TRANSFERASE 29); glutathione transferase	1.29534	0.00833239	0.0338396	0.649169	0.00180203	0.0189296
266269_at	AT2G29480	ATGSTU2 (GLUTATHIONE S-TRANSFERASE 20); glutathione transferase	1.60585	0.000397599	0.00390673	0.622725	0.000993819	0.012651
260803_at	AT1G78340	ATGSTU22 (Arabidopsis thaliana Glutathione S-transferase (class tau) 22); glutathione transferase	1.56555	0.000146919	0.00195248	0.697372	0.0030976	0.0270999
266267_at	AT2G29460	ATGSTU4 (GLUTATHIONE S-TRANSFERASE 22); glutathione transferase	1.40444	0.00136716	0.00932024	0.366868	8.76489e-06	0.000455713
259040_at	AT3G09270	ATGSTU8 (Arabidopsis thaliana Glutathione S-transferase (class tau) 8); glutathione transferase	2.59668	1.76e-05	0.000490921	0.432269	0.00123529	0.0148134
258665_at	AT3G08710	ATH9 (thioredoxin H-type 9); thiol-disulfide exchange intermediate	1.23114	0.00853963	0.0343646	0.782773	0.00488268	0.0358015
258890_at	AT3G05690	ATHAP2B/HAP2B/UNE8 (HEME ACTIVATOR PROTEIN (YEAST) HOMOLOG 2B); transcription factor	4.16024	1.69e-08	6.79e-06	0.456916	0.00137575	0.0158462
251272_at	AT3G61890	ATHB-12 (ARABIDOPSIS THALIANA HOMEOBOX PROTEIN 12); transcription factor	1.93634	6.97e-06	0.000279129	0.558644	0.00266243	0.0247131
250108_at	AT5G15150	ATHB-3 (ARABIDOPSIS THALIANA HOMEOBOX 3); DNA binding / transcription factor	0.692555	0.000224654	0.00264186	1.47768	0.00175407	0.0186901
266110_at	AT2G02080	ATIDD4 (ARABIDOPSIS THALIANA INDETERMINATE(ID)-DOMAIN 4); transcription factor	0.825496	0.0124355	0.0451357	2.12383	1.7363e-07	2.66173e-05
251190_at	AT3G62690	ATL5 (Arabidopsis T?xicos en Levadura 5); protein binding / zinc ion binding	1.60214	6.41e-05	0.00110478	0.566442	0.00283751	0.0256653
253396_at	AT4G32720	ATLA1 (ARABIDOPSIS THALIANA LA PROTEIN 1); RNA binding	0.710382	0.00474734	0.0226809	1.22547	0.00669224	0.0430982
258941_at	AT3G09940	ATMDAR3/MDHAR (MONODEHYDROASCORBATE REDUCTASE); monodehydroascorbate reductase (NADH)	0.747425	0.000843153	0.00659047	1.4914	0.00350567	0.0293521
255486_at	AT4G02600	ATMLO1/MLO1 (MILDEW RESISTANCE LOCUS O 1); calmodulin binding	1.40444	0.00140245	0.00950697	0.686184	0.000221623	0.00464815
254924_at	AT4G11330	ATMPK5 (MAP KINASE 5); MAP kinase/ kinase	1.34102	0.00243538	0.0141005	0.616996	7.26052e-06	0.000392596
266469_at	AT2G31180	AtMYB14/Myb14at (myb domain protein 14); DNA binding / transcription factor	0.793701	0.00672623	0.0291437	1.46747	0.00279019	0.0254229
257704_at	AT3G12720	AtMYB67/AtY53 (myb domain protein 67); DNA binding / transcription factor	1.28343	0.0127924	0.04609	0.730353	0.0020644	0.0208261
253327_at	AT4G33450	AtMYB69 (myb domain protein 69); DNA binding / transcription factor	1.51572	0.000186087	0.00229105	0.638754	1.23681e-05	0.000599065
266690_at	AT2G19900	ATNADP-ME1 (NADP-MALIC ENZYME 1); malate dehydrogenase (oxaloacetate-decarboxylating) (NADP+)/ malic enzyme/ oxidoreductase, acting on NADH or NADPH, NAD or NADP as acceptor	2.55502	2.72e-07	3.65e-05	0.326842	2.9623e-05	0.00114118
264818_at	AT1G03530	ATNAF1/NAF1	0.73884	0.00343569	0.0180476	1.28046	0.000932795	0.0122316
260002_at	AT1G67940	ATNAP3 (Arabidopsis thaliana non-intrinsic ABC protein 3)	1.30134	0.00216037	0.0129441	0.601513	0.00130753	0.0154017
248765_at	AT5G47650	ATNUDT2 (Arabidopsis thaliana Nudix hydrolase homolog 2); ADP-ribose diphosphatase/ NAD binding / hydrolase	1.24545	0.00569442	0.0258842	0.670511	0.000284693	0.00550505
260097_at	AT1G73220	ATOCT1 (ARABIDOPSIS THALIANA ORGANIC CATION/CARNITINE TRANSPORTER1); carbohydrate transmembrane transporter/ carnitine transporter/ transporter	1.3566	0.000659237	0.00556584	0.470848	0.00238587	0.0229631
248200_at	AT5G54160	ATOMT1 (O-METHYLTRANSFERASE 1)	1.30435	0.00211178	0.0127661	0.76313	0.00254092	0.0239895
261167_at	AT1G04980	ATPDIL2-2 (PDI-LIKE 2-2); thiol-disulfide exchange intermediate	0.83702	0.0144581	0.0502907	1.52274	0.00131893	0.0154917
245540_at	AT4G15230	ATPDR2/PDR2 (PLEIOTROPIC DRUG RESISTANCE 2); ATPase, coupled to transmembrane movement of substances	1.53688	0.000140233	0.00188619	0.5	2.43061e-05	0.00099843
263904_at	AT2G36380	ATPDR6/PDR6 (PLEIOTROPIC DRUG RESISTANCE 6); ATPase, coupled to transmembrane movement of substances	1.24545	0.00811756	0.0332611	0.562529	4.31018e-07	4.69646e-05
249687_at	AT5G36150	ATPEN3 (PUTATIVE PENTACYCLIC TRITERPENE SYNTHASE 3); catalytic/ lupeol synthase	11.7669	3.73e-09	3.2e-06	0.209255	0.00154356	0.017135
257805_at	AT3G18830	ATPLT5 (POLYOL TRANSPORTER 5); D-ribose transmembrane transporter/ D-xylose transmembrane transporter/ carbohydrate transmembrane transporter/ galactose transmembrane transporter/ glucose transmembrane transporter/ glycerol transmembrane transporter/ hydr	1.27162	0.00279444	0.0155022	0.547147	2.85374e-05	0.00111087
264263_at	AT1G09155	ATPP2-B15 (Phloem protein 2-B15); carbohydrate binding	0.638754	0.00148167	0.00986351	2.14355	6.50768e-05	0.00198297
257037_at	AT3G19130	ATRBP47B (RNA-BINDING PROTEIN 47B); RNA binding	0.814131	0.00725226	0.0306417	1.32562	0.000265665	0.00526024
256780_at	AT3G13640	ATRLI1 (Arabidopsis thaliana RNase L inhibitor protein 1)	0.752623	0.00106073	0.00772327	1.50525	0.000201722	0.0043854
266500_at	AT2G06925	ATSPLA2-ALPHA/PLA2-ALPHA (PHOSPHOLIPASE A2-ALPHA); phospholipase A2	0.797377	0.00568615	0.0258637	1.79419	0.000625611	0.00926578
245904_at	AT5G11110	ATSPS2F/SPS1 (SUCROSE PHOSPHATE SYNTHASE 1); sucrose-phosphate synthase	1.88775	3.32e-05	0.000726824	0.434271	0.00225089	0.0221312
254291_at	AT4G23010	ATUTR2/UTR2 (UDP-GALACTOSE TRANSPORTER 2)	1.28046	0.00244496	0.0141503	0.656712	0.000544271	0.00843981
262230_at	AT1G68560	ATXYL1/XYL1 (ALPHA-XYLOSIDASE 1); alpha-N-arabinofuranosidase/ hydrolase, hydrolyzing O-glycosyl compounds / xylan 1,4-beta-xylosidase	0.686184	0.000149953	0.00197845	1.48452	0.00198288	0.0202927
263073_at	AT2G17500	auxin efflux carrier family protein	2.10429	4.59e-06	0.000211964	0.403321	1.48774e-06	0.000117674
259980_at	AT1G76520	auxin efflux carrier family protein	1.53333	0.000602448	0.00520191	0.460094	1.41273e-06	0.000113553
249922_at	AT5G19140	auxin/aluminum-responsive protein, putative	1.42405	0.00245796	0.0141897	0.675175	0.00301645	0.0266713
265683_at	AT2G24400	auxin-responsive protein, putative / small auxin up RNA (SAUR_D)	0.730353	0.00301578	0.0163043	1.47768	0.00070924	0.0100826
263629_at	AT2G04850	auxin-responsive protein-related	1.21982	0.00924211	0.0363785	0.602904	2.26019e-05	0.000941429
249309_at	AT5G41410	BEL1 (BELL 1); DNA binding / transcription factor	1.92741	7.81e-06	0.000298459	0.20829	2.39482e-09	1.27182e-06
266895_at	AT2G26040	Bet v I allergen family protein	0.80478	0.00533771	0.0246638	1.34723	0.00103545	0.013014
263836_at	AT2G40330	Bet v I allergen family protein	0.579682	0.000178951	0.00224204	2.94173	1.22584e-06	0.000103383
247348_at	AT5G63810	BGAL10 (beta-galactosidase 10); beta-galactosidase	0.675175	0.000206453	0.00247911	1.76133	0.000221345	0.00464815
250155_at	AT5G15160	bHLH family protein	0.82169	0.0143055	0.049933	1.38831	0.00421558	0.0326999
260230_at	AT1G74500	bHLH family protein	0.502316	3.69e-06	0.000184602	1.71317	0.000317489	0.00596973
251677_at	AT3G56980	BHLH039/ORG3 (OBP3-RESPONSIVE GENE 3); DNA binding / transcription factor	0.561231	0.000157382	0.00204044	2.14851	8.13338e-05	0.00234386
261075_at	AT1G07280	binding	0.795536	0.004545	0.0219881	1.42734	0.00168547	0.0181495
246209_at	AT4G36870	BLH2 (BEL1-LIKE HOMEODOMAIN 2, SAWTOOTH 1); DNA binding / transcription factor	1.3566	0.00084442	0.00659365	0.6846	0.00464169	0.0347018
256981_at	AT3G13380	BRL3 (BRI1-LIKE 3); protein binding / protein kinase	1.48452	0.000783554	0.00630234	0.577009	1.80128e-05	0.000787797
259222_at	AT3G03680	C2 domain-containing protein	0.643197	0.000471594	0.00440654	1.46071	0.00384386	0.0309298
245711_at	AT5G04340	C2H2 (ZINC FINGER OF ARABIDOPSIS THALIANA 6); nucleic acid binding / transcription factor/ zinc ion binding	2	6.14e-05	0.00107449	0.557354	0.00836709	0.0495297
256100_at	AT1G13750	calcineurin-like phosphoesterase family protein	0.793701	0.00545868	0.025083	1.52626	9.86254e-05	0.00265514
266371_at	AT2G41410	calmodulin, putative	1.44393	0.000304782	0.00328321	0.713672	0.00431006	0.0330875
247426_at	AT5G62570	calmodulin-binding protein	1.27456	0.00390335	0.0196264	0.618423	0.000229028	0.00474985
246403_at	AT1G57590	carboxylesterase	0.638754	0.000266025	0.00297901	1.88775	0.000172131	0.00395609
251255_at	AT3G62280	carboxylesterase	0.656712	0.00175837	0.0111799	1.96337	4.76997e-05	0.00159035
245251_at	AT4G17615	CBL1 (CALCINEURIN B-LIKE PROTEIN 1); calcium ion binding	1.81924	6.47e-05	0.00111022	0.597358	0.000683789	0.00977687
250688_at	AT5G06510	CCAAT-binding transcription factor (CBF-B/NF-YA) family protein	5.19335	9.6e-08	2.01e-05	0.395021	0.00717306	0.0449687
260684_at	AT1G17590	CCAAT-binding transcription factor (CBF-B/NF-YA) family protein	1.43727	0.000411242	0.00399043	0.571701	0.00144928	0.0164385
253522_at	AT4G31290	ChaC-like family protein	0.806642	0.00757879	0.0316511	1.75321	1.0261e-05	0.000518984
260982_at	AT1G53520	chalcone-flavanone isomerase-related	0.754364	0.00513101	0.0239719	1.23971	0.00823789	0.0490775
257608_at	AT3G13860	chaperonin, putative	0.810378	0.0102649	0.0392387	1.23685	0.00522926	0.0372984
245164_at	AT2G33210	chaperonin, putative	0.646176	0.000379794	0.00380735	1.34412	0.00571938	0.0393737
252421_at	AT3G47540	chitinase, putative	1.40444	0.000985346	0.00737896	0.449585	3.08826e-05	0.00118053
255595_at	AT4G01700	chitinase, putative	0.718636	0.00104503	0.00766303	1.86607	9.56452e-05	0.00260915
264672_at	AT1G09750	chloroplast nucleoid DNA-binding protein-related	0.814131	0.00694954	0.0298416	1.67404	0.00211652	0.0211889
256368_at	AT1G66800	cinnamyl-alcohol dehydrogenase family / CAD family	2.24492	1.18e-06	9.4e-05	0.407066	0.000389477	0.00682158
261581_at	AT1G01140	CIPK9 (CBL-INTERACTING PROTEIN KINASE 9); kinase	4.42804	5.01e-09	3.38e-06	0.356836	0.000249944	0.00504297
262787_at	AT1G10730	clathrin adaptor complexes medium subunit family protein	1.23114	0.00648029	0.0284536	0.812252	0.00791485	0.0478236
262261_at	AT1G70895	CLE17 (CLAVATA3/ESR-RELATED 17); receptor binding	1.35974	0.0040928	0.0202825	0.646176	0.000318893	0.00597944
246512_at	AT5G15630	COBL4/IRX6 (COBRA-LIKE4)	1.28343	0.0115668	0.0427125	0.759611	0.00639312	0.0420297
252302_at	AT3G49190	condensation domain-containing protein	0.675175	0.00720155	0.0305303	1.44727	0.00234917	0.0227372
264342_at	AT1G12080	contains domain PTHR22683 (PTHR22683)	0.715323	0.00288757	0.0158304	1.48452	0.000216296	0.00456864
247312_at	AT5G63970	copine-related	1.41748	0.000288546	0.00315061	0.768438	0.00285903	0.0257815
262671_at	AT1G76040	CPK29 (calcium-dependent protein kinase 29); calmodulin-dependent protein kinase/ kinase	1.29834	0.0144069	0.0501935	0.619854	0.0070291	0.0444589
256216_at	AT1G56340	CRT1 (CALRETICULIN 1); calcium ion binding	0.802923	0.00690901	0.0297387	1.30435	0.00018788	0.00417605
249983_at	AT5G18470	curculin-like (mannose-binding) lectin family protein	2.51403	4.18e-07	4.82e-05	0.593231	0.00636231	0.0420001
247536_at	AT5G61650	CYCP4;2 (CYCLIN P4;2); cyclin-dependent protein kinase	1.40444	0.00181545	0.0114372	0.605696	0.0049377	0.0360354
245547_at	AT4G15300	CYP702A2 (cytochrome P450, family 702, subfamily A, polypeptide 2); oxygen binding	0.63728	9.52e-05	0.00145801	2.04675	3.92661e-07	4.45715e-05
248727_at	AT5G47990	CYP705A5 (cytochrome P450, family 705, subfamily A, polypeptide 5); oxygen binding	2.88119	4.86e-07	5.09e-05	0.487452	0.0048388	0.0356556
248728_at	AT5G48000	CYP708A2 (cytochrome P450, family 708, subfamily A, polypeptide 2); oxygen binding	2.45661	9.82e-06	0.000338435	0.558644	0.0069852	0.0443699
249686_at	AT5G36140	CYP716A2 (cytochrome P450, family 716, subfamily A, polypeptide 2); heme binding / iron ion binding / monooxygenase	19.1597	7.01e-08	1.61e-05	0.120463	0.000274297	0.00538099
262827_at	AT1G13100	CYP71B29 (cytochrome P450, family 71, subfamily B, polypeptide 29); oxygen binding	0.655197	0.000898507	0.0068675	1.76541	0.000118009	0.00304124
258064_at	AT3G14680	CYP72A14 (cytochrome P450, family 72, subfamily A, polypeptide 14); oxygen binding	0.6846	0.00108534	0.00786281	2.09943	0.00246669	0.0235118
258094_at	AT3G14690	CYP72A15 (cytochrome P450, family 72, subfamily A, polypeptide 15); oxygen binding	1.24258	0.00613849	0.0274365	0.797377	0.00519763	0.0372252
258063_at	AT3G14620	CYP72A8 (cytochrome P450, family 72, subfamily A, polypeptide 8); oxygen binding	1.35347	0.00238818	0.0139446	0.242043	6.57011e-09	2.32613e-06
262525_at	AT1G17060	CYP72C1 (cytochrome P450, family 72, subfamily C, polypeptide 1); oxygen binding	0.780967	0.00500752	0.0235856	1.92741	6.57476e-06	0.000364801
266321_at	AT2G46660	CYP78A6 (cytochrome P450, family 78, subfamily A, polypeptide 6); oxygen binding	0.770215	0.00295649	0.0161088	2.38943	2.49723e-05	0.00100638
247949_at	AT5G57220	CYP81F2 (cytochrome P450, family 81, subfamily F, polypeptide 2); oxygen binding	1.3692	0.00283044	0.0156328	0.231112	2.71388e-07	3.50917e-05
253073_at	AT4G37410	CYP81F4 (cytochrome P450, family 81, subfamily F, polypeptide 4); oxygen binding	1.31646	0.00398029	0.0198543	0.686184	0.000611523	0.00911157
253101_at	AT4G37430	CYP91A2 (CYTOCHROME P450 MONOOXYGENASE 91A2); oxygen binding	0.618423	0.00415651	0.0204858	2.15348	2.15043e-06	0.000150126
247360_at	AT5G63450	CYP94B1 (cytochrome P450, family 94, subfamily B, polypeptide 1); oxygen binding	3.00355	1.42e-06	0.000105228	0.537126	0.00109767	0.013602
258006_at	AT3G19400	cysteine proteinase, putative	1.33484	0.0026887	0.0150777	0.61132	5.89918e-05	0.00185849
261298_at	AT1G48510	cytochrome c oxidase assembly protein surfeit-related	0.742262	0.00819713	0.0334785	1.3692	0.000371091	0.00663236
267217_at	AT2G02610	DC1 domain-containing protein	1.34723	0.00210259	0.0127299	0.68302	0.00221113	0.0218614
260893_at	AT1G29180	DC1 domain-containing protein	0.708742	0.000346538	0.00358083	1.41421	0.00516641	0.0370596
258028_at	AT3G27473	DC1 domain-containing protein	0.649169	0.000185941	0.00229105	1.48796	0.000598706	0.00900177
266247_at	AT2G27660	DC1 domain-containing protein	0.625609	0.011662	0.0429869	1.58374	0.00137066	0.0158432
259454_at	AT1G44050	DC1 domain-containing protein	0.437291	2.13e-05	0.000563435	1.73708	0.0009249	0.012171
267384_at	AT2G44370	DC1 domain-containing protein	0.48971	1.88e-06	0.000122504	1.79419	0.000521608	0.00823387
267385_at	AT2G44380	DC1 domain-containing protein	0.366868	2.88e-07	3.72e-05	1.81924	0.00424235	0.0328049
251534_at	AT3G58510	DEAD box RNA helicase, putative (RH11)	0.814131	0.00703539	0.0300862	1.55114	0.00122929	0.0147971
251167_at	AT3G63360	defensin-related	1.41421	0.000451131	0.00427058	0.63728	0.00420203	0.0326288
256862_at	AT3G23940	dehydratase family	0.676737	0.000411315	0.00399043	1.23971	0.00250573	0.0237477
251713_at	AT3G56080	dehydration-responsive protein-related	1.53688	0.000146262	0.00194554	0.449585	8.42197e-06	0.00043942
247781_at	AT5G58784	dehydrodolichyl diphosphate synthase, putative / DEDOL-PP synthase, putative	0.768438	0.00768892	0.031954	1.4811	0.00232267	0.0225887
253907_at	AT4G27250	dihydroflavonol 4-reductase family / dihydrokaempferol 4-reductase family	0.676737	0.000356159	0.00365151	1.44727	0.00510274	0.0366914
249393_at	AT5G40170	disease resistance family protein	1.36604	0.00098676	0.00738573	0.629961	1.25573e-05	0.000604293
263612_at	AT2G16440	DNA replication licensing factor, putative	0.816014	0.0122376	0.0445291	1.41748	0.000405536	0.00698763
256847_at	AT3G27950	early nodule-specific protein, putative	0.537126	1.68e-05	0.000477076	1.85318	6.39324e-05	0.00195899
247947_at	AT5G57090	EIR1 (ETHYLENE INSENSITIVE ROOT 1); auxin:hydrogen symporter/ transporter	0.750886	0.00718941	0.030519	1.31646	0.00498554	0.0361458
258321_at	AT3G22840	ELIP1 (EARLY LIGHT-INDUCABLE PROTEIN); chlorophyll binding	3.16748	0.000105718	0.00156956	0.275476	0.000902278	0.0119261
260814_at	AT1G43710	EMB1075 (EMBRYO DEFECTIVE 1075); carboxy-lyase	0.61132	3.8e-05	0.000784387	1.32869	0.000723771	0.0102208
251884_at	AT3G54150	embryo-abundant protein-related	1.23971	0.0101493	0.0389415	0.240927	3.60421e-07	4.18707e-05
266368_at	AT2G41380	embryo-abundant protein-related	5.88347	3.32e-09	3.19e-06	0.293209	0.000184744	0.00413103
254318_at	AT4G22530	embryo-abundant protein-related	1.29534	0.00569859	0.025895	0.589134	0.000242597	0.00492145
258130_at	AT3G24510	Encodes a defensin-like (DEFL) family protein.	1.66248	3.89e-05	0.000796766	0.139017	4.17254e-11	8.86366e-08
250803_at	AT5G04980	endonuclease/exonuclease/phosphatase family protein	1.32256	0.00138134	0.00938153	0.609909	8.6046e-05	0.00241491
265771_at	AT2G48030	endonuclease/exonuclease/phosphatase family protein	0.782773	0.00390017	0.0196173	1.36289	0.00537704	0.0378941
255525_at	AT4G02340	epoxide hydrolase, putative	1.26868	0.00671875	0.0291437	0.640232	1.62082e-05	0.000737054
257315_at	AT3G30775	ERD5 (EARLY RESPONSIVE TO DEHYDRATION 5); proline dehydrogenase	1.62076	0.000125045	0.00176231	0.532185	0.000878158	0.0116904
248799_at	AT5G47230	ERF5 (ETHYLENE RESPONSIVE ELEMENT BINDING FACTOR 5); DNA binding / transcription activator/ transcription factor	2.23457	3.6e-05	0.000764627	0.476319	0.00159916	0.0174721
267128_at	AT2G23620	esterase, putative	0.549681	0.00133636	0.00918395	3.12387	5.23727e-05	0.00171916
260986_at	AT1G53580	ETHE1/GLX2-3/GLY3 (GLYOXALASE 2-3); hydroxyacylglutathione hydrolase	1.45062	0.000212563	0.00253352	0.720298	7.6343e-05	0.00225968
263179_at	AT1G05710	ethylene-responsive protein, putative	1.88339	6.06e-06	0.000256518	0.692555	0.00117019	0.014298
263467_at	AT2G31730	ethylene-responsive protein, putative	0.716978	0.00131862	0.00910972	1.87038	0.00842363	0.0497061
247893_at	AT5G57980	eukaryotic rpb5 RNA polymerase subunit family protein	0.710382	0.00139247	0.00945265	1.60214	0.00020207	0.00438654
266215_at	AT2G06850	EXGT-A1 (ENDOXYLOGLUCAN TRANSFERASE); hydrolase, acting on glycosyl bonds	0.73884	0.00449642	0.0217966	1.70527	0.000544302	0.00843981
250214_at	AT5G13870	EXGT-A4 (ENDOXYLOGLUCAN TRANSFERASE A4); hydrolase, acting on glycosyl bonds	0.624165	0.000144482	0.00193075	2.38943	6.41256e-07	6.15192e-05
265728_at	AT2G31990	exostosin family protein	1.34723	0.000810369	0.00642052	0.625609	0.000550421	0.00851692
249970_at	AT5G19100	extracellular dermal glycoprotein-related / EDGP-related	0.565135	1.96e-05	0.000525587	1.58008	0.00755437	0.0465584
261863_at	AT1G50630	extracellular ligand-gated ion channel	1.30435	0.00335767	0.0177393	0.650671	0.000530214	0.00831337
266713_at	AT2G46760	FAD-binding domain-containing protein	1.24258	0.0061746	0.0275209	0.726986	0.00366364	0.0300985
246755_at	AT5G27920	F-box family protein	0.770215	0.00872445	0.0349019	1.34412	0.00720139	0.0450504
245193_at	AT1G67810	Fe-S metabolism associated domain-containing protein	1.79834	5.16e-05	0.000960315	0.461158	6.15703e-06	0.000346799
254080_at	AT4G25630	FIB2 (FIBRILLARIN 2)	0.718636	0.000528685	0.00474953	1.39474	0.000874435	0.0116513
264598_at	AT1G04610	flavin-containing monooxygenase / FMO (YUCCA3)	0.768438	0.0124265	0.0451143	1.39797	0.00403715	0.0319152
265119_at	AT1G62570	flavin-containing monooxygenase family protein / FMO family protein	1.70921	1.34e-05	0.000408955	0.602904	0.000792691	0.0108739
261023_at	AT1G12200	flavin-containing monooxygenase family protein / FMO family protein	1.46409	0.000211395	0.00252168	0.655197	0.00140485	0.016057
250533_at	AT5G08640	FLS (FLAVONOL SYNTHASE)	1.4406	0.0139772	0.0490791	0.469761	0.000182321	0.00409534
247354_at	AT5G63590	FLS (Flavonol synthase); flavonol synthase	1.39152	0.000414889	0.004017	0.754364	0.00342076	0.0288927
264565_at	AT1G05280	fringe-related protein	0.565135	0.000172263	0.00217904	1.50873	0.00034098	0.00626859
263565_at	AT2G15390	FUT4 (fucosyltransferase 4); fucosyltransferase/ transferase, transferring glycosyl groups	1.61702	5.36e-05	0.000986904	0.66742	0.000187752	0.00417605
264859_at	AT1G24280	G6PD3 (GLUCOSE-6-PHOSPHATE DEHYDROGENASE 3); glucose-6-phosphate dehydrogenase	0.367717	7.38e-06	0.000288118	1.55833	0.00668943	0.0430982
248118_at	AT5G55050	GDSL-motif lipase/hydrolase family protein	2.00926	1.98e-06	0.000125783	0.643197	0.00719838	0.0450504
253660_at	AT4G30140	GDSL-motif lipase/hydrolase family protein	0.484085	1.72e-05	0.000485359	1.97247	0.00411297	0.0322071
252363_at	AT3G48460	GDSL-motif lipase/hydrolase family protein	0.782773	0.00394503	0.0197535	2.01391	2.0595e-06	0.00014653
259478_at	AT1G18980	germin-like protein, putative	1.6358	0.000947044	0.00715894	0.487452	3.72557e-06	0.000231796
264188_at	AT1G54690	G-H2AX/GAMMA-H2AX/H2AXB/HTA3; DNA binding	0.791869	0.00674897	0.0292072	1.23114	0.00376011	0.0305701
259596_at	AT1G28130	GH3.17; indole-3-acetic acid amido synthetase	1.74513	3.22e-05	0.000715742	0.481854	1.98613e-05	0.000853577
246550_at	AT5G14920	gibberellin-regulated family protein	0.723635	0.000585418	0.0051121	1.97703	2.20033e-05	0.000929516
249495_at	AT5G39100	GLP6 (GERMIN-LIKE PROTEIN 6); manganese ion binding / metal ion binding / nutrient reservoir	1.57644	0.000812055	0.00642779	0.515246	0.00255078	0.0240285
245567_at	AT4G14630	GLP9 (GERMIN-LIKE PROTEIN 9); manganese ion binding / metal ion binding / nutrient reservoir	0.294567	5.29e-07	5.27e-05	2.66352	0.0015446	0.017135
264977_at	AT1G27090	glycine-rich protein	0.686184	0.000363929	0.00370124	1.26868	0.00104189	0.0130632
255473_at	AT4G02450	glycine-rich protein	0.679871	0.00677224	0.0292466	1.29534	0.00071631	0.0101347
245674_at	AT1G56680	glycoside hydrolase family 19 protein	0.487452	2.87e-05	0.00067733	1.89649	0.0015315	0.0170765
260558_at	AT2G43600	glycoside hydrolase family 19 protein	0.44648	0.000105886	0.00157043	2.05148	0.00712571	0.044841
249092_at	AT5G43710	glycoside hydrolase family 47 protein	1.32869	0.00270999	0.0151618	0.700602	0.00839058	0.0495826
262118_at	AT1G02850	glycosyl hydrolase family 1 protein	1.87905	7.9e-05	0.00127691	0.585064	0.000329949	0.00611763
263610_at	AT2G16230	glycosyl hydrolase family 17 protein	0.515246	1.91e-05	0.000516279	1.34412	0.00593198	0.0402412
245393_at	AT4G16260	glycosyl hydrolase family 17 protein	0.574349	0.00164811	0.0106859	1.93634	0.000757118	0.0105482
246184_at	AT5G20950	glycosyl hydrolase family 3 protein	0.752623	0.0015533	0.0102179	1.48796	0.000505164	0.00805122
259442_at	AT1G02310	glycosyl hydrolase family protein 5 / cellulase family protein / (1-4)-beta-mannan endohydrolase, putative	3.13109	4.78e-08	1.27e-05	0.39685	1.12392e-05	0.00056083
256953_at	AT3G29630	glycosyltransferase family protein	1.4914	0.000203624	0.00245329	0.533416	0.000341959	0.00626995
255032_at	AT4G09500	glycosyltransferase family protein	2.20381	5.24e-05	0.000968592	0.690956	0.0082676	0.0492348
262863_at	AT1G64910	glycosyltransferase family protein	0.752623	0.0136292	0.0482914	1.49831	0.00259445	0.0243251
251931_at	AT3G53950	glyoxal oxidase-related	1.45397	0.000157058	0.00204031	0.6846	0.00314039	0.0273085
255662_at	AT4G00400	GPAT8 (GLYCEROL-3-PHOSPHATE ACYLTRANSFERASE 8); acyltransferase/ glycerol-3-phosphate O-acyltransferase	1.60956	0.00134793	0.0092327	0.747425	0.00533418	0.0377172
250279_at	AT5G13200	GRAM domain-containing protein / ABA-responsive protein-related	1.50177	0.000122314	0.0017408	0.522439	3.34319e-05	0.00124595
255417_at	AT4G03190	GRH1 (GRR1-LIKE PROTEIN 1); ubiquitin-protein ligase	0.786399	0.00465668	0.0224006	1.32869	0.00710581	0.0447916
256890_at	AT3G23830	GR-RBP4/GRP4 (GLYCINE-RICH RNA-BINDING PROTEIN 4); RNA binding / double-stranded DNA binding / single-stranded DNA binding	0.498846	0.00111437	0.00803286	1.7411	0.000213298	0.00452459
260567_at	AT2G43820	GT/UGT74F2 (UDP-GLUCOSYLTRANSFERASE 74F2); UDP-glucosyltransferase/ UDP-glycosyltransferase/ transferase, transferring glycosyl groups / transferase, transferring hexosyl groups	0.487452	1.01e-05	0.000343166	2.2868	0.0001185	0.0030486
264155_at	AT1G65440	GTB1 (GLOBAL TRANSCRIPTION FACTOR GROUP B1); RNA binding / hydrolase, acting on ester bonds / transcription elongation regulator	0.793701	0.0039763	0.0198467	1.33176	0.00221548	0.0218898
262875_at	AT1G64970	G-TMT (GAMMA-TOCOPHEROL METHYLTRANSFERASE)	1.31951	0.00180798	0.0114186	0.697372	0.00831903	0.0494223
258834_at	AT3G07270	GTP cyclohydrolase I	0.791869	0.00593971	0.0267543	1.54399	0.000311778	0.0058909
248132_at	AT5G54840	GTP-binding family protein	1.29534	0.00177249	0.011245	0.764895	0.00743653	0.0461332
256144_at	AT1G48630	guanine nucleotide-binding family protein / activated protein kinase C receptor, putative / RACK, putative	0.780967	0.00305888	0.0164757	1.22264	0.00639455	0.0420297
264493_at	AT1G27440	GUT2; catalytic	1.45062	0.000978669	0.00734419	0.743979	0.00358883	0.0297847
259910_at	AT1G72700	haloacid dehalogenase-like hydrolase family protein	1.33176	0.00173483	0.0110938	0.614152	1.01258e-05	0.000515654
262378_at	AT1G72830	HAP2C (Heme activator protein (yeast) homolog 2C); transcription factor	2.67586	2.06e-07	3.21e-05	0.48858	0.00189492	0.019746
262930_at	AT1G65690	harpin-induced protein-related / HIN1-related / harpin-responsive protein-related	2.61474	3.72e-06	0.00018471	0.643197	0.00482788	0.0356104
252625_at	AT3G44750	HD2A (HISTONE DEACETYLASE 2A); nucleic acid binding / zinc ion binding	0.694157	0.00031642	0.00337836	1.27162	0.00079001	0.0108471
263981_at	AT2G42870	HLH1/PAR1 (PHY RAPIDLY REGULATED 1); transcription regulator	0.686184	0.00122277	0.008583	2.09943	7.85916e-06	0.000417377
256905_at	AT3G23990	HSP60 (Heat shock protein 60); ATP binding / protein binding / unfolded protein binding	0.679871	0.000315203	0.00336921	1.41095	0.000493033	0.00793442
256039_at	AT1G19190	hydrolase	1.62076	9.31e-05	0.00143592	0.604299	0.00127969	0.0151989
250335_at	AT5G11650	hydrolase, alpha/beta fold family protein	1.30134	0.00211212	0.0127661	0.638754	0.000193946	0.00426624
254204_at	AT4G24160	hydrolase, alpha/beta fold family protein	1.35347	0.00145511	0.00975866	0.73884	0.00744978	0.0461768
266170_at	AT2G39050	hydroxyproline-rich glycoprotein family protein	1.75727	2.14e-05	0.000563905	0.653685	0.00033537	0.00619497
262849_at	AT1G14710	hydroxyproline-rich glycoprotein family protein	0.786399	0.0108595	0.0408844	1.34102	0.00271725	0.0250261
259915_at	AT1G72790	hydroxyproline-rich glycoprotein family protein	0.721965	0.000464318	0.00435829	1.42405	0.00363302	0.0299628
246744_at	AT5G27760	hypoxia-responsive family protein	1.30737	0.00149638	0.00993395	0.775572	0.00497312	0.0361364
246376_at	AT1G51950	IAA18 (indoleacetic acid-induced protein 18); transcription factor	1.31342	0.0029911	0.0162291	0.720298	0.00139121	0.0159995
248104_at	AT5G55250	IAMT1 (IAA CARBOXYLMETHYLTRANSFERASE 1); S-adenosylmethionine-dependent methyltransferase	0.687771	0.00708808	0.0302043	1.52274	0.000436202	0.00730442
264425_at	AT1G61750	Identical to Cysteine-rich repeat secretory protein 1 precursor (CRRSP1) [Arabidopsis Thaliana] (GB:Q9SYB1); similar to protein kinase-related [Arabidopsis thaliana] (TAIR:AT1G63600.1); similar to hypothetical protein [Vitis vinifera] (GB:CAN80208.1); contains InterPro domain Protein of unknown function DUF26 (InterPro:IPR002902)	0.730353	0.000543966	0.0048493	2.39496	0.000183959	0.00412591
249295_at	AT5G41280	Identical to Cysteine-rich repeat secretory protein 57 precursor (CRRSP57) [Arabidopsis Thaliana] (GB:Q9FHD5;GB:Q5BPI3); similar to receptor-like protein kinase-related [Arabidopsis thaliana] (TAIR:AT5G41290.1); similar to unnamed protein product [Vitis vinifera] (GB:CAO15206.1); similar to hypothetical protein [Vitis vinifera] (GB:CAN62393.1); contains InterPro domain Protein of unknown function…	0.737135	0.00105569	0.00770604	3.18215	1.1255e-06	9.67413e-05
261719_at	AT1G18380	Identical to Uncharacterized protein At1g18380 precursor [Arabidopsis Thaliana] (GB:Q5BQ05;GB:Q5Q0G6;GB:Q8RX30;GB:Q9LPQ6); similar to unknown protein [Arabidopsis thaliana] (TAIR:AT1G67025.1); similar to unnamed protein product [Vitis vinifera] (GB:CAO68096.1)	1.31039	0.00425041	0.0208702	0.41658	7.91958e-05	0.00230008
258610_at	AT3G02875	ILR1 (IAA-LEUCINE RESISTANT 1); metallopeptidase	1.25992	0.00767418	0.031911	0.728668	0.0023462	0.0227372
263433_at	AT2G22240	inositol-3-phosphate synthase isozyme 2 / myo-inositol-1-phosphate synthase 2 / MI-1-P synthase 2 / IPS 2	1.35035	0.00184377	0.0115602	0.614152	0.000432471	0.00726649
245317_at	AT4G15610	integral membrane family protein	1.40769	0.000288199	0.00314982	0.718636	0.000451017	0.00741884
252437_at	AT3G47380	invertase/pectin methylesterase inhibitor family protein	0.756109	0.00266318	0.0149928	1.47427	0.000631528	0.00931124
248408_at	AT5G51520	invertase/pectin methylesterase inhibitor family protein	0.759611	0.00688773	0.0296567	1.7818	0.000155507	0.00369981
247477_at	AT5G62340	invertase/pectin methylesterase inhibitor family protein	0.565135	1.29e-05	0.000401951	1.85318	0.00154168	0.017135
266352_at	AT2G01610	invertase/pectin methylesterase inhibitor family protein	0.66742	0.00483424	0.0229793	2.22427	0.000208242	0.00443634
250613_at	AT5G07240	IQD24 (IQ-domain 24); calmodulin binding	1.70921	2.42e-05	0.000604489	0.640232	0.000839937	0.0113235
260662_at	AT1G19540	isoflavone reductase, putative	0.784584	0.0146688	0.0508042	1.43727	0.00753923	0.0465566
266838_at	AT2G25980	jacalin lectin family protein	0.678302	0.000347396	0.00358712	1.41421	0.00122238	0.0147556
249675_at	AT5G35940	jacalin lectin family protein	0.379806	7.46e-06	0.000289641	3.07375	3.48271e-06	0.000219982
266901_at	AT2G34600	JAZ7/TIFY5B (JASMONATE-ZIM-DOMAIN PROTEIN 7)	2.66352	3.93e-05	0.000801117	0.347078	0.000298442	0.00570765
255551_at	AT4G01840	KCO5 (Ca2+ activated outward rectifying K+ channel 5); outward rectifier potassium channel	1.70133	5.52e-05	0.00100725	0.569066	0.000751956	0.010509
246930_at	AT5G25220	KNAT3 (KNOTTED1-LIKE HOMEOBOX GENE 3); transcription factor	1.59107	0.000284595	0.00311925	0.608502	0.0007576	0.0105482
259036_at	AT3G09220	LAC7 (laccase 7); copper ion binding / oxidoreductase	2.47369	2e-06	0.00012595	0.151424	9.91551e-09	3.1371e-06
247645_at	AT5G60530	late embryogenesis abundant protein-related / LEA protein-related	0.516438	7.95e-06	0.000299883	1.71713	0.00130533	0.0153928
256349_at	AT1G54890	late embryogenesis abundant protein-related / LEA protein-related	0.292532	6.01e-07	5.75e-05	1.75321	0.00233319	0.0226614
258008_at	AT3G19430	late embryogenesis abundant protein-related / LEA protein-related	0.463294	1.72e-06	0.000115973	2.2974	0.000664213	0.00959849
255873_at	AT2G30340	LBD13 (LOB DOMAIN-CONTAINING PROTEIN 13)	0.681444	0.00106359	0.00773625	1.66248	0.000574466	0.0087561
252220_at	AT3G49940	LBD38 (LOB DOMAIN-CONTAINING PROTEIN 38)	0.561231	2.08e-05	0.000550333	2.10916	0.00146041	0.0165143
247337_at	AT5G63660	LCR74/PDF2.5 (Low-molecular-weight cysteine-rich 74)	0.715323	0.000502603	0.00460689	1.46409	0.00202447	0.0204978
264908_at	AT2G17440	leucine-rich repeat family protein	0.63581	0.000194789	0.00237658	1.4914	0.00840928	0.0496411
254013_at	AT4G26050	leucine-rich repeat family protein	0.352737	2.48e-07	3.48e-05	3.13109	0.000434384	0.00728218
258342_at	AT3G22800	leucine-rich repeat family protein / extensin family protein	0.737135	0.0015174	0.0100412	1.81085	0.000857527	0.0114878
248670_at	AT5G48740	leucine-rich repeat family protein / protein kinase family protein	1.3566	0.00398586	0.0198753	0.678302	0.000218962	0.0046184
263232_at	AT1G05700	leucine-rich repeat protein kinase, putative	0.509328	2.2e-06	0.000132002	3.08086	1.21985e-09	8.11137e-07
260239_at	AT1G74360	leucine-rich repeat transmembrane protein kinase, putative	1.75321	7.96e-05	0.00128039	0.259415	6.48902e-10	5.15516e-07
261399_at	AT1G79620	leucine-rich repeat transmembrane protein kinase, putative	1.42405	0.000266293	0.0029797	0.566442	1.77531e-06	0.000133328
248626_at	AT5G48940	leucine-rich repeat transmembrane protein kinase, putative	0.702222	0.000487068	0.00449588	1.55833	0.000263645	0.00522721
265722_at	AT2G40100	LHCB4.3 (LIGHT HARVESTING COMPLEX PSII); chlorophyll binding	1.75727	1.34e-05	0.000408955	0.713672	0.00454299	0.034222
247105_at	AT5G66630	LIM domain-containing protein	1.31951	0.00233194	0.0136972	0.721965	0.00128992	0.0152641
264370_at	AT1G12100	lipid binding	0.82169	0.0117991	0.0433264	1.23399	0.00125965	0.0150209
264752_at	AT1G23010	LPR1 (LOW PHOSPHATE ROOT1); copper ion binding / oxidoreductase, acting on diphenols and related substances as donors, oxygen as acceptor	1.52274	0.000231328	0.00269928	0.61132	0.00139947	0.0160248
249712_at	AT5G35620	LSP1 (LOSS OF SUSCEPTIBILITY TO POTYVIRUSES); RNA binding / translation initiation factor	0.7457	0.00104631	0.00766469	1.22547	0.00316137	0.0274589
258086_at	AT3G25860	LTA2 (PLASTID E2 SUBUNIT OF PYRUVATE DECARBOXYLASE); dihydrolipoyllysine-residue acetyltransferase	0.780967	0.00352861	0.0183887	1.24258	0.00585009	0.0398675
266415_at	AT2G38530	LTP2 (LIPID TRANSFER PROTEIN 2); lipid binding	0.629961	4.19e-05	0.000835551	1.65099	0.00368069	0.0301627
255726_at	AT1G25530	lysine and histidine specific transporter, putative	1.28343	0.00220718	0.0131427	0.698985	0.000433137	0.00726946
256878_at	AT3G26460	major latex protein-related / MLP-related	2.15348	3.34e-06	0.000172537	0.585064	0.00667095	0.0430418
254234_at	AT4G23680	major latex protein-related / MLP-related	1.70527	0.000124137	0.00175333	0.631418	0.000733694	0.0103022
253017_at	AT4G37970	mannitol dehydrogenase, putative	2.1386	6.23e-06	0.000262581	0.543367	0.00445422	0.0338048
258179_at	AT3G21690	MATE efflux family protein	1.79834	2.22e-05	0.000575936	0.366868	4.87729e-09	1.90856e-06
249545_at	AT5G38030	MATE efflux family protein	1.75727	3.18e-05	0.000714626	0.53465	0.000247225	0.00499488
266752_at	AT2G47000	MDR4/PGP4 (P-GLYCOPROTEIN4); ATPase, coupled to transmembrane movement of substances / xenobiotic-transporting ATPase	1.36604	0.000850768	0.00661818	0.53465	1.00609e-06	8.9051e-05
245944_at	AT5G19520	mechanosensitive ion channel domain-containing protein / MS ion channel domain-containing protein	0.609909	0.000100274	0.00151046	1.32256	0.00508244	0.0366162
267192_at	AT2G30890	membrane protein, putative	0.732043	0.00260513	0.0147333	1.39474	0.00270238	0.0249593
248527_at	AT5G50740	metal ion binding	0.471937	7.67e-06	0.00029685	1.69741	0.000200333	0.00436469
253947_at	AT4G26760	microtubule associated protein (MAP65/ASE1) family protein	0.687771	0.00096298	0.00725661	1.35035	0.00115607	0.014197
252334_at	AT3G48850	mitochondrial phosphate transporter, putative	2.89454	1.93e-07	3.1e-05	0.241484	4.42773e-09	1.8289e-06
259378_at	AT3G16310	mitotic phosphoprotein N' end (MPPN) family protein	0.806642	0.0095251	0.0372189	1.28046	0.00271972	0.0250261
248232_at	AT5G53760	MLO11 (MILDEW RESISTANCE LOCUS O 11); calmodulin binding	1.4012	0.00137857	0.00936709	0.725309	0.000884841	0.0117374
265008_at	AT1G61560	MLO6 (MILDEW RESISTANCE LOCUS O 6); calmodulin binding	1.71317	4.74e-05	0.00090439	0.468677	2.9979e-06	0.000193821
259548_at	AT1G35260	MLP165 (MLP-LIKE PROTEIN 165)	1.7411	9.77e-06	0.000338435	0.646176	0.000957003	0.0123852
262312_at	AT1G70830	MLP28 (MLP-LIKE PROTEIN 28)	1.23685	0.0104788	0.0398665	0.601513	0.000225965	0.00471263
262310_at	AT1G70840	MLP31 (MLP-LIKE PROTEIN 31)	1.31342	0.00631491	0.0279232	0.712025	0.00426856	0.0329049
264716_at	AT1G70170	MMP (MATRIX METALLOPROTEINASE); metalloendopeptidase	1.4914	0.000177024	0.00221982	0.771997	0.00471785	0.0350421
259008_at	AT3G09390	MT2A (METALLOTHIONEIN 2A)	0.777366	0.00277943	0.0154367	1.72907	0.00285062	0.0257213
251294_at	AT3G61940	MTPA1; efflux transmembrane transporter/ zinc ion transmembrane transporter	0.436282	0.00170311	0.0109345	11.0043	7.13877e-08	1.31054e-05
267141_at	AT2G38090	myb family transcription factor	1.39797	0.000481868	0.00446942	0.768438	0.00419232	0.0325933
247768_at	AT5G58900	myb family transcription factor	0.387786	2.36e-06	0.000137461	1.99538	2.51971e-05	0.00100816
260394_at	AT1G74080	MYB122 (myb domain protein 122); DNA binding / transcription factor	1.53688	6.56e-05	0.00112264	0.179659	3.69858e-08	7.6386e-06
247549_at	AT5G61420	MYB28 (MYB DOMAIN PROTEIN 28); DNA binding / transcription factor	0.154963	2.68e-08	9.26e-06	2.23974	0.000160603	0.00378936
255753_at	AT1G18570	MYB51 (MYB DOMAIN PROTEIN 51); DNA binding / transcription factor	1.28639	0.012685	0.0458223	0.410845	0.000168933	0.00390068
247165_at	AT5G65790	MYB68 (myb domain protein 68); DNA binding / transcription factor	1.21139	0.0139551	0.049061	0.678302	0.000552923	0.00854172
254981_at	AT4G10480	nascent polypeptide associated complex alpha chain protein, putative / alpha-NAC, putative	0.80478	0.00613849	0.0274365	1.30435	0.00147186	0.0165882
249848_at	AT5G23220	NIC3 (NICOTINAMIDASE 3); catalytic/ nicotinamidase	0.52003	3.23e-06	0.000169016	4.70219	4.1021e-06	0.000246956
264261_at	AT1G09240	nicotianamine synthase, putative	0.764895	0.00522799	0.0243384	2.26054	7.66992e-05	0.00225968
248048_at	AT5G56080	nicotianamine synthase, putative	0.514057	4.26e-05	0.000845553	2.47369	1.28666e-05	0.000615196
259632_at	AT1G56430	nicotianamine synthase, putative	0.309927	0.000321423	0.00341411	6.60397	9.2534e-11	1.52887e-07
249942_at	AT5G22300	NIT4 (NITRILASE 4)	6.98051	2.74e-07	3.65e-05	0.2477	0.000321453	0.00601259
266993_at	AT2G39210	nodulin family protein	1.81504	0.00016589	0.00211292	0.557354	0.000402575	0.0069689
257299_at	AT3G28050	nodulin MtN21 family protein	1.34723	0.00126809	0.00882815	0.766664	0.00228276	0.0223909
258421_at	AT3G16690	nodulin MtN3 family protein	1.49485	0.000355288	0.00364516	0.631418	0.000898572	0.0118877
252327_at	AT3G48740	nodulin MtN3 family protein	0.482968	6.34e-06	0.000265465	2.21914	0.00374236	0.0304592
249397_at	AT5G40230	nodulin-related	1.45062	0.000482804	0.0044708	0.656712	0.00234869	0.0227372
245387_at	AT4G17520	nuclear RNA-binding protein, putative	0.802923	0.00501978	0.023628	1.26868	0.00231578	0.0225364
256070_at	AT1G13730	nuclear transport factor 2 (NTF2) family protein / RNA recognition motif (RRM)-containing protein	0.786399	0.00712139	0.0303015	1.22547	0.00540609	0.0379913
260895_at	AT1G29250	nucleic acid binding	0.771997	0.00193684	0.0119876	1.32869	0.00457071	0.0343612
261232_at	AT1G20220	nucleic acid binding	0.712025	0.00148467	0.0098774	1.4012	0.000507536	0.00807172
248003_at	AT5G56220	nucleoside-triphosphatase/ nucleotide binding	0.791869	0.0111817	0.0416846	1.31951	0.00222186	0.0219383
250773_at	AT5G05430	nucleotide binding	0.835088	0.0139986	0.0491301	1.90968	0.000191345	0.00422056
245828_at	AT1G57820	ORTH2/VIM1 (VARIANT IN METHYLATION 1); DNA binding / chromatin binding / double-stranded methylated DNA binding / histone binding / methyl-CpG binding / methyl-CpNpG binding / methyl-CpNpN binding	0.80107	0.00762156	0.0317281	1.4406	0.000119839	0.00305661
266223_at	AT2G28790	osmotin-like protein, putative	0.561231	6.55e-06	0.000271136	1.53333	0.000128786	0.00321931
257774_at	AT3G29250	oxidoreductase	1.59844	4.37e-05	0.000860261	0.723635	0.00132512	0.0155398
245756_at	AT1G35190	oxidoreductase, 2OG-Fe(II) oxygenase family protein	1.32562	0.00174548	0.0111323	0.45376	3.59539e-07	4.18707e-05
245204_at	AT5G12270	oxidoreductase, 2OG-Fe(II) oxygenase family protein	2.19365	9.3e-07	7.95e-05	0.650671	0.00246129	0.0234913
247774_at	AT5G58660	oxidoreductase, 2OG-Fe(II) oxygenase family protein	0.708742	0.00236813	0.0138612	1.62826	0.0055294	0.038602
265208_at	AT2G36690	oxidoreductase, 2OG-Fe(II) oxygenase family protein	0.336808	2.13e-07	3.27e-05	8.9383	1.22771e-06	0.000103383
263465_at	AT2G31940	oxidoreductase/ transition metal ion binding	1.43065	0.000467096	0.004373	0.480742	0.000311201	0.00588748
246594_at	AT5G14800	P5CR (PYRROLINE-5- CARBOXYLATE (P5C) REDUCTASE); pyrroline-5-carboxylate reductase	0.707107	0.000291189	0.00317227	1.39797	0.000426214	0.00718572
258277_at	AT3G26830	PAD3 (PHYTOALEXIN DEFICIENT 3); oxygen binding	1.44727	0.000200826	0.00243004	0.0688691	8.13172e-11	1.51148e-07
263595_at	AT2G01890	PAP8 (PURPLE ACID PHOSPHATASE PRECURSOR); acid phosphatase/ protein serine/threonine phosphatase	1.51572	0.000117288	0.00169262	0.673617	0.00145457	0.0164608
261691_at	AT1G50060	pathogenesis-related protein, putative	0.678302	0.0022258	0.0132101	1.75727	0.00688279	0.0439258
249439_at	AT5G40020	pathogenesis-related thaumatin family protein	1.2283	0.00738394	0.0310799	0.756109	0.0036131	0.02985
262573_at	AT1G15390	PDF1A (PEPTIDE DEFORMYLASE 1A); peptide deformylase	0.749154	0.00297141	0.0161612	1.35035	0.00322465	0.0278078
262635_at	AT1G06570	PDS1 (PHYTOENE DESATURATION 1)	1.6245	2.51e-05	0.000613635	0.460094	1.139e-05	0.00056608
254578_at	AT4G19410	pectinacetylesterase, putative	0.716978	0.000386244	0.0038533	1.38831	0.0012157	0.014709
264891_at	AT1G23200	pectinesterase family protein	3.24151	1.14e-07	2.29e-05	0.524858	0.00555368	0.0386988
248407_at	AT5G51500	pectinesterase family protein	0.715323	0.00221032	0.0131512	1.52626	0.00778916	0.0473721
248406_at	AT5G51490	pectinesterase family protein	0.650671	6.59e-05	0.00112415	1.84463	4.38886e-05	0.00152127
258764_at	AT3G10720	pectinesterase, putative	0.616996	0.000234314	0.0027275	1.27162	0.00702085	0.0444255
250802_at	AT5G04970	pectinesterase, putative	0.53465	3.74e-05	0.000778505	1.6358	0.000532605	0.00833667
247607_at	AT5G60960	pentatricopeptide (PPR) repeat-containing protein	0.780967	0.00508301	0.0238324	1.37237	0.00292585	0.0261306
247327_at	AT5G64120	peroxidase, putative	1.79419	0.000630366	0.00538185	0.2477	1.32387e-07	2.18733e-05
259197_at	AT3G03670	peroxidase, putative	0.721965	0.00211395	0.0127683	5.00487	7.82339e-05	0.0022891
259403_at	AT1G17745	PGDH (3-PHOSPHOGLYCERATE DEHYDROGENASE); phosphoglycerate dehydrogenase	1.56193	8.13e-05	0.00130565	0.697372	0.00095387	0.0123662
253379_at	AT4G33330	PGSIP3 (PLANT GLYCOGENIN-LIKE STARCH INITIATION PROTEIN 3); transferase, transferring glycosyl groups	1.43727	0.00159403	0.0104147	0.768438	0.00787171	0.0476724
253404_at	AT4G32840	phosphofructokinase family protein	0.819794	0.01444	0.0502399	1.3566	0.000986497	0.0126133
257536_at	AT3G02800	phosphoprotein phosphatase	1.5874	0.000785133	0.00630475	0.601513	0.00761177	0.0467146
248772_at	AT5G47800	phototropic-responsive NPH3 family protein	1.39797	0.000587374	0.00511558	0.66128	0.00125655	0.0149959
257353_at	AT2G23050	phototropic-responsive NPH3 family protein	0.710382	0.00109651	0.00791346	1.58374	0.0012058	0.0146369
245150_at	AT2G47590	PHR2 (PHOTOLYASE/BLUE-LIGHT RECEPTOR 2)	0.82932	0.0121502	0.0443004	1.20303	0.00650222	0.0423884
249151_at	AT5G43360	PHT3 (phosphate transporter 3); carbohydrate transmembrane transporter/ phosphate transmembrane transporter/ sugar:hydrogen ion symporter	0.479632	2.63e-06	0.000149673	1.68958	0.000128816	0.00321931
259845_at	AT1G73590	PIN1 (PIN-FORMED 1); transporter	0.812252	0.010686	0.0403889	1.31342	0.00830295	0.0493662
258295_at	AT3G23400	plastid-lipid associated protein PAP / fibrillin family protein	1.25992	0.00657698	0.028721	0.713672	0.00616254	0.0411482
261769_at	AT1G76100	plastocyanin	0.658231	0.00196898	0.0121605	1.47427	0.00303415	0.0267761
261975_at	AT1G64640	plastocyanin-like domain-containing protein	0.823591	0.013227	0.0472839	1.52626	0.00095177	0.0123605
246827_at	AT5G26330	plastocyanin-like domain-containing protein / mavicyanin, putative	1.30435	0.00181536	0.0114372	0.735433	0.00178381	0.0188566
245038_at	AT2G26560	PLP2 (PHOSPHOLIPASE A 2A); nutrient reservoir	2.07053	2.96e-06	0.000161784	0.542113	0.00199606	0.0203471
250469_at	AT5G10130	pollen Ole e 1 allergen and extensin family protein	0.589134	0.000108562	0.00159863	1.9816	5.49171e-05	0.00177525
264116_at	AT2G31320	poly (ADP-ribose) polymerase, putative / NAD(+) ADP-ribosyltransferase, putative / poly(ADP-ribose) synthetase, putative	0.795536	0.0114001	0.0423132	1.38831	0.00156473	0.0172466
267222_at	AT2G43880	polygalacturonase, putative / pectinase, putative	0.6846	0.000517041	0.00468572	1.79419	0.00022296	0.00466643
256765_at	AT3G22200	POP2 (POLLEN-PISTIL INCOMPATIBILITY 2); 4-aminobutyrate transaminase	1.38511	0.000410184	0.0039848	0.737135	0.000197893	0.00433383
255513_at	AT4G02060	PRL (PROLIFERA); ATP binding / DNA binding / DNA-dependent ATPase	0.786399	0.0036051	0.0186861	1.27751	0.00103622	0.013014
249527_at	AT5G38710	proline oxidase, putative / osmotic stress-responsive proline dehydrogenase, putative	5.03968	3.91e-09	3.2e-06	0.339151	0.000381631	0.00675687
250193_at	AT5G14540	proline-rich family protein	0.634342	0.000370259	0.00374032	1.99078	4.47393e-05	0.00153289
255940_at	AT1G20380	prolyl oligopeptidase, putative / prolyl endopeptidase, putative / post-proline cleaving enzyme, putative	0.410845	0.000363446	0.00369996	4.20858	5.54562e-09	2.06158e-06
247215_at	AT5G64905	PROPEP3 (Elicitor peptide 3 precursor)	2.78949	3.24e-05	0.000715742	0.459032	0.000859079	0.0114982
267358_at	AT2G39890	ProT1 (PROLINE TRANSPORTER 1); amino acid transmembrane transporter	1.39152	0.000363068	0.00369872	0.703847	0.000534963	0.00836478
251531_at	AT3G58550	protease inhibitor/seed storage/lipid transfer protein (LTP) family protein	1.52979	6.11e-05	0.0010697	0.676737	0.00373277	0.0304311
265334_at	AT2G18370	protease inhibitor/seed storage/lipid transfer protein (LTP) family protein	1.30134	0.00344591	0.0180757	0.679871	0.00423135	0.032788
250764_at	AT5G05960	protease inhibitor/seed storage/lipid transfer protein (LTP) family protein	1.28046	0.00533886	0.0246638	0.6846	0.00573804	0.0394474
254832_at	AT4G12490	protease inhibitor/seed storage/lipid transfer protein (LTP) family protein	0.771997	0.00305215	0.0164455	12.3519	1.15854e-14	8.61372e-11
261385_at	AT1G05450	protease inhibitor/seed storage/lipid transfer protein (LTP)-related	0.679871	0.00210194	0.0127299	1.76541	0.000325119	0.00604836
258549_at	AT3G06930	protein arginine N-methyltransferase family protein	0.795536	0.00587161	0.0265227	1.26868	0.0037866	0.0306682
261718_at	AT1G18390	protein kinase family protein	1.23114	0.00639971	0.0281941	0.415619	7.75742e-09	2.5634e-06
247920_at	AT5G57670	protein kinase family protein	1.60585	0.000124165	0.00175333	0.700602	0.000974403	0.0125124
250141_at	AT5G14640	protein kinase family protein	1.30435	0.00272115	0.0152066	0.721965	0.00215866	0.0214424
253227_at	AT4G35030	protein kinase family protein	0.577009	7.92e-05	0.00127691	1.31951	0.0073225	0.0456161
266968_at	AT2G39360	protein kinase family protein	0.700602	0.00724437	0.0306417	1.68958	0.00018456	0.00413103
263419_at	AT2G17220	protein kinase, putative	1.53333	0.000120471	0.00172306	0.562529	1.79084e-06	0.000133466
263962_at	AT2G36350	protein kinase, putative	0.808508	0.00770762	0.0320224	1.32562	0.00476299	0.0353069
245577_at	AT4G14780	protein kinase, putative	0.810378	0.0105124	0.0399316	1.76133	0.000508585	0.00807976
262408_at	AT1G34750	protein phosphatase 2C, putative / PP2C, putative	1.29534	0.00343203	0.018035	0.816014	0.00504695	0.0364311
252537_at	AT3G45710	proton-dependent oligopeptide transport (POT) family protein	1.69741	1.97e-05	0.000527197	0.190342	3.90851e-07	4.45715e-05
261924_at	AT1G22550	proton-dependent oligopeptide transport (POT) family protein	1.31646	0.00340396	0.01792	0.764895	0.00543956	0.0381719
254513_at	AT4G20235	pseudogene of cytochrome P450	1.29534	0.00719238	0.0305227	0.631418	0.000830943	0.0112636
249830_at	AT5G23300	PYRD (PYRIMIDINE D); dihydroorotate dehydrogenase	0.788218	0.00301859	0.0163134	1.31951	0.00206903	0.0208586
256112_at	AT1G16920	RAB11 (ARABIDOPSIS RAB GTPASE HOMOLOG A1B); GTP binding	0.790041	0.00413394	0.0204093	1.24833	0.0026055	0.0243671
257264_at	AT3G22060	receptor protein kinase-related	1.65864	1.88e-05	0.000510772	0.185995	1.29098e-08	3.62205e-06
249797_at	AT5G23750	remorin family protein	2.27101	8.38e-07	7.29e-05	0.583714	0.00470488	0.0349983
259154_at	AT3G10260	reticulon family protein	1.44727	0.000250029	0.00285748	0.810378	0.00472857	0.0351043
267635_at	AT2G42220	rhodanese-like domain-containing protein	0.737135	0.00212335	0.0128072	1.26576	0.00766705	0.0468359
262657_at	AT1G14210	ribonuclease T2 family protein	0.757858	0.00205418	0.0125154	1.36604	0.00158721	0.0173633
265338_at	AT2G18400	ribosomal protein L6 family protein	0.756109	0.00208572	0.0126595	1.26284	0.00229688	0.0224293
254831_at	AT4G12600	ribosomal protein L7Ae/L30e/S12e/Gadd45 family protein	0.761368	0.00301453	0.0163037	1.31646	0.00111615	0.013785
264495_at	AT1G27380	RIC2 (ROP-INTERACTIVE CRIB MOTIF-CONTAINING PROTEIN 2)	1.5874	0.000518675	0.00469757	0.582367	0.000161538	0.0037926
247193_at	AT5G65380	ripening-responsive protein, putative	1.43065	0.000404264	0.00394586	0.371131	3.65376e-08	7.6386e-06
245205_at	AT5G12280	RNA binding	1.76133	4.69e-05	0.000901385	0.575678	9.19489e-06	0.000476404
248869_at	AT5G46840	RNA recognition motif (RRM)-containing protein	0.698985	0.00124551	0.00870031	1.42734	0.00144062	0.0163527
249357_at	AT5G40490	RNA recognition motif (RRM)-containing protein	0.730353	0.00201169	0.0123544	1.50873	0.000638191	0.00937737
251305_at	AT3G62030	ROC4 (ROTAMASE CYP 4); peptidyl-prolyl cis-trans isomerase	0.780967	0.00401307	0.0199833	1.23114	0.00364401	0.0299704
265210_at	AT2G36620	RPL24A (RIBOSOMAL PROTEIN L24); structural constituent of ribosome	0.806642	0.0113033	0.0419968	1.33484	0.00017144	0.00394631
253487_at	AT4G31700	RPS6 (RIBOSOMAL PROTEIN S6); structural constituent of ribosome	0.80478	0.00669129	0.0290796	1.21982	0.00625327	0.0415659
251472_at	AT3G59580	RWP-RK domain-containing protein	12.1819	1.14e-10	4.13e-07	0.272942	0.00270827	0.0249982
260540_at	AT2G43500	RWP-RK domain-containing protein	9.23215	5.81e-10	8.92e-07	0.31498	0.00313171	0.0272649
249567_at	AT5G38020	S-adenosyl-L-methionine:carboxyl methyltransferase family protein	2.52567	1.56e-06	0.000109473	0.39685	0.000845588	0.0113688
249598_at	AT5G37970	S-adenosyl-L-methionine:carboxyl methyltransferase family protein	1.33484	0.00152138	0.0100607	0.468677	0.00490906	0.0359064
245247_at	AT4G17230	SCL13 (SCARECROW-LIKE 13); transcription factor	1.49831	0.000102625	0.00153945	0.737135	0.000230779	0.00477951
261866_at	AT1G50420	SCL3 (SCARECROW-LIKE 3); transcription factor	0.823591	0.0101414	0.0389213	1.42734	0.00305104	0.0268774
260475_at	AT1G11080	SCPL31 (serine carboxypeptidase-like 31); serine carboxypeptidase	0.48858	0.00137277	0.00934456	2.20891	0.000363713	0.00654381
249847_at	AT5G23210	SCPL34; serine carboxypeptidase	0.712025	0.00499981	0.0235647	1.55833	0.0042636	0.0328959
246247_at	AT4G36640	SEC14 cytosolic factor family protein / phosphoglyceride transfer family protein	1.35035	0.00133779	0.00918942	0.565135	1.68985e-05	0.000761458
256451_s_at	AT1G75170	SEC14 cytosolic factor family protein / phosphoglyceride transfer family protein	1.26284	0.0127209	0.0458718	0.732043	0.00284052	0.0256769
262841_at	AT1G14810	semialdehyde dehydrogenase family protein	0.757858	0.00132289	0.0091305	1.29834	0.00625986	0.0415659
263875_at	AT2G21970	SEP2 (STRESS ENHANCED PROTEIN 2)	1.42734	0.000337069	0.00353096	0.649169	0.000333714	0.00617205
249101_at	AT5G43580	serine-type endopeptidase inhibitor	0.76313	0.00284698	0.0156852	2.07532	0.0016279	0.0177081
258814_at	AT3G03980	short-chain dehydrogenase/reductase (SDR) family protein	0.638754	6.24e-05	0.00108336	1.28046	0.00724608	0.0451779
256877_at	AT3G26470	similar to ADR1-L1 (ADR1-LIKE 1), ATP binding / protein binding [Arabidopsis thaliana] (TAIR:AT4G33300.2); similar to ADR1-L1 (ADR1-LIKE 1), ATP binding / protein binding [Arabidopsis thaliana] (TAIR:AT4G33300.1); similar to unnamed protein product [Vitis vinifera] (GB:CAO61278.1); contains InterPro domain Disease resistance, plant (InterPro:IPR014011)	1.80667	3.63e-05	0.000768852	0.393199	1.05703e-07	1.80667e-05
264773_at	AT1G22900	similar to disease resistance-responsive family protein [Arabidopsis thaliana] (TAIR:AT5G42500.1); similar to unnamed protein product [Vitis vinifera] (GB:CAO23438.1); similar to hypothetical protein [Vitis vinifera] (GB:CAN61168.1); contains InterPro domain Plant disease resistance response protein (InterPro:IPR004265)	0.764895	0.00775933	0.0321541	4.87927	2.68278e-09	1.28377e-06
246885_at	AT5G26230	similar to hypothetical protein [Vitis vinifera] (GB:CAN75978.1)	0.749154	0.00413576	0.0204113	1.39797	0.00107311	0.0133645
263881_at	AT2G21820	similar to hypothetical protein MtrDRAFT_AC155884g16v2 [Medicago truncatula] (GB:ABN08202.1)	1.60585	4.51e-05	0.000873708	0.332171	4.99224e-07	5.04998e-05
262453_at	AT1G11240	similar to hypothetical protein OsI_011255 [Oryza sativa (indica cultivar-group)] (GB:EAY90022.1); similar to Os03g0353500 [Oryza sativa (japonica cultivar-group)] (GB:NP_001050128.1); contains domain PTHR14577 (PTHR14577)	0.795536	0.00823094	0.0335218	1.28937	0.000732024	0.0102885
247476_at	AT5G62330	similar to invertase/pectin methylesterase inhibitor family protein [Arabidopsis thaliana] (TAIR:AT5G62340.1)	0.725309	0.00187103	0.0116703	1.4811	0.00151748	0.0169788
265049_at	AT1G52060	similar to jacalin lectin family protein [Arabidopsis thaliana] (TAIR:AT1G52070.1); similar to jasmonate inducible protein [Brassica napus] (GB:CAA72271.1); contains InterPro domain Mannose-binding lectin (InterPro:IPR001229)	0.579682	1.04e-05	0.000349344	1.56555	0.0030274	0.0267328
247488_at	AT5G61820	similar to MtN19-like protein [Pisum sativum] (GB:AAU14999.2); contains InterPro domain Stress up-regulated Nod 19 (InterPro:IPR011692)	1.65099	2.97e-05	0.000689503	0.597358	1.61877e-06	0.000122931
259838_at	AT1G52220	similar to PSAP/PSI-P/PTAC8/TMP14 (THYLAKOID MEMBRANE PHOSPHOPROTEIN OF 14 KDA) [Arabidopsis thaliana] (TAIR:AT2G46820.2); similar to PSAP/PSI-P/PTAC8/TMP14 (THYLAKOID MEMBRANE PHOSPHOPROTEIN OF 14 KDA), DNA binding [Arabidopsis thaliana] (TAIR:AT2G46820.1); similar to unknown [Populus trichocarpa] (GB:ABK95860.1)	0.529732	0.00114798	0.0081934	1.3692	0.0051919	0.0372245
265711_at	AT2G03360	similar to serine carboxypeptidase [Arabidopsis thaliana] (TAIR:AT2G03370.1); similar to hypothetical protein [Vitis vinifera] (GB:CAN72290.1); contains InterPro domain Protein of unknown function DUF563 (InterPro:IPR007657)	1.29834	0.00353395	0.0183965	0.670511	0.00117312	0.0143221
260883_at	AT1G29270	similar to transcription regulator [Arabidopsis thaliana] (TAIR:AT2G40435.1); similar to hypothetical protein [Vitis vinifera] (GB:CAN79056.1); similar to unnamed protein product [Vitis vinifera] (GB:CAO48025.1)	0.819794	0.0116852	0.0430285	2.00926	0.000427757	0.00719541
248594_at	AT5G49210	similar to unknown [Brassica rapa] (GB:ABB97028.1)	0.761368	0.00512478	0.0239583	1.46409	0.000146027	0.00353234
247751_at	AT5G59050	similar to unknown [Populus trichocarpa] (GB:ABK92460.1)	2.41162	8.17e-07	7.2e-05	0.532185	0.00756785	0.0465786
263475_at	AT2G31945	similar to unknown protein [Arabidopsis thaliana] (TAIR:AT1G05575.1); similar to unnamed protein product [Vitis vinifera] (GB:CAO22015.1); similar to hypothetical protein [Vitis vinifera] (GB:CAN61524.1); similar to hypothetical protein [Vitis vinifera] (GB:CAN71356.1)	1.46409	0.000389167	0.00386643	0.376312	1.42361e-05	0.00066991
263481_at	AT2G04025	similar to unknown protein [Arabidopsis thaliana] (TAIR:AT1G13620.1)	0.567752	6.44e-05	0.00110852	1.64338	0.00134919	0.0156878
259889_at	AT1G76405	similar to unknown protein [Arabidopsis thaliana] (TAIR:AT1G20816.1); similar to unnamed protein product [Vitis vinifera] (GB:CAO66270.1)	0.63728	5.84e-05	0.00103823	1.41095	0.00189721	0.019756
262505_at	AT1G21680	similar to unknown protein [Arabidopsis thaliana] (TAIR:AT1G21670.1); similar to hypothetical protein [Vitis vinifera] (GB:CAN73514.1); similar to unnamed protein product [Vitis vinifera] (GB:CAO61906.1); similar to hypothetical protein OsJ_012725 [Oryza sativa (japonica cultivar-group)] (GB:EAZ29242.1); contains InterPro domain WD40-like Beta Propeller (InterPro:IPR011659); contains InterPro dom…	1.23971	0.0089856	0.0356309	0.437291	8.51127e-07	7.86103e-05
259996_at	AT1G67910	similar to unknown protein [Arabidopsis thaliana] (TAIR:AT1G24577.1); similar to unknown [Populus trichocarpa] (GB:ABK93048.1)	0.421421	5.67e-05	0.00102091	2.17347	0.000648328	0.0094516
260361_at	AT1G69360	similar to unknown protein [Arabidopsis thaliana] (TAIR:AT1G26620.1); similar to hypothetical protein [Vitis vinifera] (GB:CAN65039.1); contains InterPro domain Protein of unknown function DUF863, plant (InterPro:IPR008581)	0.83702	0.014022	0.0491765	1.28343	0.00371225	0.030349
256061_at	AT1G07040	similar to unknown protein [Arabidopsis thaliana] (TAIR:AT1G27030.1); similar to unnamed protein product [Vitis vinifera] (GB:CAO41035.1)	1.30134	0.00363849	0.0187716	0.76313	0.00376183	0.0305701
266900_at	AT2G34610	similar to unknown protein [Arabidopsis thaliana] (TAIR:AT1G30190.1); similar to unnamed protein product [Tetraodon nigroviridis] (GB:CAG12037.1)	3.03143	1.07e-06	8.76e-05	0.139984	7.4253e-09	2.5634e-06
266640_at	AT2G35585	similar to unknown protein [Arabidopsis thaliana] (TAIR:AT1G31940.1); similar to hypothetical protein [Vitis vinifera] (GB:CAN79460.1)	1.35347	0.00627812	0.0278439	0.61132	0.00606419	0.0407665
256499_at	AT1G36640	similar to unknown protein [Arabidopsis thaliana] (TAIR:AT1G36622.1)	0.303549	1.13e-06	9.07e-05	1.58374	0.000631854	0.00931124
261684_at	AT1G47400	similar to unknown protein [Arabidopsis thaliana] (TAIR:AT1G47395.1)	0.646176	0.000314254	0.00336268	1.64718	0.00299186	0.0265448
258209_at	AT3G14060	similar to unknown protein [Arabidopsis thaliana] (TAIR:AT1G54120.1); similar to unnamed protein product [Vitis vinifera] (GB:CAO45609.1)	1.30435	0.00250819	0.0143875	0.476319	1.48059e-05	0.00068374
256784_at	AT3G13674	similar to unknown protein [Arabidopsis thaliana] (TAIR:AT1G55205.1)	0.819794	0.00961333	0.0374687	1.3566	0.00240894	0.0230954
248205_at	AT5G54300	similar to unknown protein [Arabidopsis thaliana] (TAIR:AT1G61260.1); similar to unnamed protein product [Vitis vinifera] (GB:CAO39207.1); contains InterPro domain Protein of unknown function DUF761, plant (InterPro:IPR008480)	0.775572	0.00368331	0.0189083	1.99538	0.000482399	0.0078103
261846_at	AT1G11540	similar to unknown protein [Arabidopsis thaliana] (TAIR:AT1G61740.1); similar to unnamed protein product [Vitis vinifera] (GB:CAO38814.1); contains domain Multidrug efflux transporter AcrB transmembrane domain (SSF82866); contains domain ATP-DEPENDENT PROTEASE (CEREBLON) (PTHR14255)	0.708742	0.000533735	0.00478003	4.34694	1.25462e-09	8.11137e-07
257421_at	AT1G12030	similar to unknown protein [Arabidopsis thaliana] (TAIR:AT1G62420.1); similar to Protein of unknown function DUF506, plant [Medicago truncatula] (GB:ABN05810.1); contains InterPro domain Protein of unknown function DUF506, plant (InterPro:IPR006502)	0.424352	0.000213293	0.00254013	12.3234	2.55561e-08	5.6902e-06
264680_at	AT1G65510	similar to unknown protein [Arabidopsis thaliana] (TAIR:AT1G65490.1)	1.62076	2.84e-05	0.000670521	0.618423	0.000134147	0.00330808
265024_at	AT1G24600	similar to unknown protein [Arabidopsis thaliana] (TAIR:AT1G67920.1)	1.70527	0.00015351	0.0020123	0.600124	0.00133303	0.0155835
257407_at	AT1G27100	similar to unknown protein [Arabidopsis thaliana] (TAIR:AT1G69900.1); similar to hypothetical protein [Vitis vinifera] (GB:CAN62089.1); contains InterPro domain Protein of unknown function DUF569 (InterPro:IPR007679); contains InterPro domain Actin-crosslinking proteins (InterPro:IPR008999)	1.6245	0.00017463	0.00220127	0.712025	0.00462475	0.03461
262801_at	AT1G21010	similar to unknown protein [Arabidopsis thaliana] (TAIR:AT1G76600.1); similar to unnamed protein product [Vitis vinifera] (GB:CAO66314.1)	1.39797	0.00146607	0.00980482	0.581023	0.0014044	0.016057
247136_at	AT5G66170	similar to unknown protein [Arabidopsis thaliana] (TAIR:AT2G17850.1); similar to unnamed protein product [Vitis vinifera] (GB:CAO48196.1); contains InterPro domain Rhodanese-like (InterPro:IPR001763)	1.90528	5.12e-06	0.000228229	0.63728	0.00194053	0.0200367
253455_at	AT4G32020	similar to unknown protein [Arabidopsis thaliana] (TAIR:AT2G25250.1); similar to unknown [Populus trichocarpa] (GB:ABK93361.1)	1.45397	0.00632083	0.0279232	0.756109	0.00529316	0.0375762
265203_at	AT2G36630	similar to unknown protein [Arabidopsis thaliana] (TAIR:AT2G25737.1); similar to unnamed protein product [Vitis vinifera] (GB:CAO16008.1); contains InterPro domain Protein of unknown function DUF81; (InterPro:IPR002781)	1.77769	0.000219623	0.00259837	0.689362	0.00574702	0.0394817
262620_at	AT1G06540	similar to unknown protein [Arabidopsis thaliana] (TAIR:AT2G30930.1)	1.52626	0.000917692	0.0069988	0.730353	0.00143878	0.0163443
250777_at	AT5G05440	similar to unknown protein [Arabidopsis thaliana] (TAIR:AT2G38310.1); similar to unnamed protein product [Vitis vinifera] (GB:CAO48777.1); contains InterPro domain Bet v I allergen; (InterPro:IPR000916); contains InterPro domain Streptomyces cyclase/dehydrase (InterPro:IPR005031)	0.615572	3.35e-05	0.000731774	1.77769	0.000227906	0.00473982
251652_at	AT3G57380	similar to unknown protein [Arabidopsis thaliana] (TAIR:AT2G41640.1); similar to glycosyltransferase [Medicago truncatula] (GB:CAI30145.1); contains InterPro domain Protein of unknown function DUF563 (InterPro:IPR007657)	1.50177	0.000143975	0.00193075	0.358489	1.62035e-06	0.000122931
250145_at	AT5G14690	similar to unknown protein [Arabidopsis thaliana] (TAIR:AT3G01516.1); similar to unnamed protein product [Vitis vinifera] (GB:CAO14758.1)	0.797377	0.0139204	0.0490343	1.51222	2.83008e-05	0.00110478
246765_at	AT5G27330	similar to unknown protein [Arabidopsis thaliana] (TAIR:AT3G05130.1); similar to unnamed protein product [Vitis vinifera] (GB:CAO68600.1); contains InterPro domain Prefoldin (InterPro:IPR009053)	0.743979	0.00116223	0.00827058	1.40769	0.00662362	0.0428814
255612_at	AT4G01240	similar to unknown protein [Arabidopsis thaliana] (TAIR:AT3G05390.1); similar to unnamed protein product [Vitis vinifera] (GB:CAO39658.1); contains domain SSF53335 (SSF53335)	0.676737	0.000246861	0.00282798	1.38511	0.00189333	0.0197433
251879_at	AT3G54200	similar to unknown protein [Arabidopsis thaliana] (TAIR:AT3G05975.1); similar to Harpin-induced 1 [Medicago truncatula] (GB:ABE93043.1); contains InterPro domain Harpin-induced 1 (InterPro:IPR010847)	1.54043	0.000110013	0.00161342	0.542113	9.53039e-05	0.00260509
260752_at	AT1G49030	similar to unknown protein [Arabidopsis thaliana] (TAIR:AT3G18460.1); similar to unnamed protein product [Vitis vinifera] (GB:CAO68031.1); contains InterPro domain Protein of unknown function Cys-rich (InterPro:IPR006461)	0.548412	0.000785041	0.00630475	1.49831	0.00281494	0.0255233
257540_at	AT3G21520	similar to unknown protein [Arabidopsis thaliana] (TAIR:AT3G21550.1); similar to unnamed protein product [Vitis vinifera] (GB:CAO71058.1); contains InterPro domain Protein of unknown function DUF679 (InterPro:IPR007770)	2.50822	2.18e-06	0.000131984	0.480742	2.9544e-06	0.000191843
249237_at	AT5G42050	similar to unknown protein [Arabidopsis thaliana] (TAIR:AT3G27090.1); similar to unknown [Populus trichocarpa] (GB:ABK95892.1); contains InterPro domain Kelch related (InterPro:IPR013089); contains InterPro domain Development and cell death (InterPro:IPR013989)	1.85746	1.27e-05	0.000396759	0.627056	8.61575e-05	0.00241491
263920_at	AT2G36410	similar to unknown protein [Arabidopsis thaliana] (TAIR:AT3G52920.1); similar to unknown [Populus trichocarpa] (GB:ABK93998.1); contains InterPro domain Protein of unknown function DUF662 (InterPro:IPR007033)	1.3692	0.00298639	0.0162182	0.747425	0.00164667	0.017834
251012_at	AT5G02580	similar to unknown protein [Arabidopsis thaliana] (TAIR:AT3G55240.1); similar to hypothetical protein OsI_019565 [Oryza sativa (indica cultivar-group)] (GB:EAY98332.1); similar to Os05g0462000 [Oryza sativa (japonica cultivar-group)] (GB:NP_001055765.1); contains InterPro domain Conserved hypothetical protein CHP01589, plant (InterPro:IPR006476)	3.37137	4.19e-07	4.82e-05	0.697372	0.00235018	0.0227372
250828_at	AT5G05250	similar to unknown protein [Arabidopsis thaliana] (TAIR:AT3G56360.1); similar to unnamed protein product [Vitis vinifera] (GB:CAO41488.1)	0.351923	7.39e-07	6.72e-05	2.32409	0.000233516	0.00481607
262873_at	AT1G64700	similar to unknown protein [Arabidopsis thaliana] (TAIR:AT3G61920.1); similar to unnamed protein product [Vitis vinifera] (GB:CAO62900.1)	1.83613	1.93e-05	0.000519429	0.545884	0.00321875	0.0277788
260922_at	AT1G21560	similar to unknown protein [Arabidopsis thaliana] (TAIR:AT4G01170.1); similar to hypothetical protein OsI_014365 [Oryza sativa (indica cultivar-group)] (GB:EAY93132.1); similar to Os04g0221000 [Oryza sativa (japonica cultivar-group)] (GB:NP_001052267.1)	0.808508	0.011726	0.0431569	1.27456	0.00521329	0.0372521
253813_at	AT4G28150	similar to unknown protein [Arabidopsis thaliana] (TAIR:AT4G03420.1); similar to unnamed protein product [Vitis vinifera] (GB:CAO24103.1); contains InterPro domain Protein of unknown function DUF789 (InterPro:IPR008507)	1.31951	0.00187068	0.0116703	0.649169	0.00379504	0.0307156
247255_at	AT5G64780	similar to unknown protein [Arabidopsis thaliana] (TAIR:AT4G09830.1); similar to unnamed protein product [Vitis vinifera] (GB:CAO71731.1); similar to hypothetical protein [Vitis vinifera] (GB:CAN64859.1); contains InterPro domain Uncharacterised conserved protein UCP009193 (InterPro:IPR016549)	1.45397	0.000367495	0.00372021	0.740549	0.000730769	0.0102805
261546_at	AT1G63520	similar to unknown protein [Arabidopsis thaliana] (TAIR:AT4G11450.1); similar to unnamed protein product [Vitis vinifera] (GB:CAO62824.1); contains InterPro domain Tubby, C-terminal (InterPro:IPR000007)	1.47427	0.000802788	0.00639649	0.692555	0.000942029	0.0122877
259460_at	AT1G44000	similar to unknown protein [Arabidopsis thaliana] (TAIR:AT4G11911.1); similar to hypothetical protein [Vitis vinifera] (GB:CAN81476.1)	0.825496	0.0105684	0.0401125	1.40444	0.000554244	0.00854172
258203_at	AT3G13950	similar to unknown protein [Arabidopsis thaliana] (TAIR:AT4G13266.1); similar to Ankyrin [Medicago truncatula] (GB:ABN08906.1)	1.96337	1.44e-05	0.000431351	0.347881	3.83911e-06	0.000235899
249011_at	AT5G44670	similar to unknown protein [Arabidopsis thaliana] (TAIR:AT4G20170.1); similar to Os06g0328800 [Oryza sativa (japonica cultivar-group)] (GB:NP_001057533.1); similar to Os02g0712500 [Oryza sativa (japonica cultivar-group)] (GB:NP_001047907.1); similar to unknown protein [Oryza sativa (japonica cultivar-group)] (GB:BAD72474.1); contains InterPro domain Protein of unknown function DUF23 (InterPro:IPR…	1.60585	0.000138557	0.00187763	0.6846	0.00777081	0.0472992
245571_at	AT4G14695	similar to unknown protein [Arabidopsis thaliana] (TAIR:AT4G22310.1); similar to unknown [Populus trichocarpa] (GB:ABK93494.1); contains InterPro domain Protein of unknown function UPF0041 (InterPro:IPR005336)	0.740549	0.00184377	0.0115602	1.57644	0.00176967	0.018783
262887_at	AT1G14780	similar to unknown protein [Arabidopsis thaliana] (TAIR:AT4G24290.2); similar to unnamed protein product [Vitis vinifera] (GB:CAO42380.1); contains InterPro domain Membrane attack complex component/perforin/complement C9 (InterPro:IPR001862)	1.35035	0.00127444	0.00886814	0.594604	0.000273658	0.00537556
248139_at	AT5G54970	similar to unknown protein [Arabidopsis thaliana] (TAIR:AT4G26960.1)	0.814131	0.0105124	0.0399316	1.38831	0.00040368	0.0069718
265911_at	AT2G25670	similar to unknown protein [Arabidopsis thaliana] (TAIR:AT4G32610.1); similar to unnamed protein product [Vitis vinifera] (GB:CAO65578.1)	0.779165	0.00404057	0.0200856	1.28046	0.00255108	0.0240285
245082_at	AT2G23270	similar to unknown protein [Arabidopsis thaliana] (TAIR:AT4G37290.1); similar to hypothetical protein [Vitis vinifera] (GB:CAN62855.1)	1.77358	2.88e-05	0.00067733	0.503478	0.00235842	0.022743
257473_at	AT1G33840	similar to unknown protein [Arabidopsis thaliana] (TAIR:AT5G01750.2); similar to unnamed protein product [Vitis vinifera] (GB:CAO48825.1); contains InterPro domain Protein of unknown function DUF567 (InterPro:IPR007612)	0.771997	0.00177249	0.011245	5.06303	5.65534e-07	5.5692e-05
251704_at	AT3G56360	similar to unknown protein [Arabidopsis thaliana] (TAIR:AT5G05250.1); similar to unnamed protein product [Vitis vinifera] (GB:CAO41488.1)	0.773782	0.00662009	0.0288569	1.35035	0.000447538	0.00739018
256266_at	AT3G12320	similar to unknown protein [Arabidopsis thaliana] (TAIR:AT5G06980.1); similar to hypothetical protein [Vitis vinifera] (GB:CAN75675.1)	1.28639	0.00525626	0.0244521	0.482968	2.87312e-05	0.00111549
246998_at	AT5G67370	similar to unknown protein [Arabidopsis thaliana] (TAIR:AT5G11840.1); similar to hypothetical protein [Vitis vinifera] (GB:CAN75014.1); contains InterPro domain Protein of unknown function DUF1230 (InterPro:IPR009631)	1.38831	0.000553939	0.00490923	0.63728	0.000161054	0.00378936
245662_at	AT1G28190	similar to unknown protein [Arabidopsis thaliana] (TAIR:AT5G12340.1); similar to unknown [Picea sitchensis] (GB:ABK21062.1)	1.44393	0.000506567	0.00462294	0.415619	6.26118e-07	6.08521e-05
258867_at	AT3G03130	similar to unknown protein [Arabidopsis thaliana] (TAIR:AT5G17160.1); similar to unnamed protein product [Vitis vinifera] (GB:CAO62214.1)	0.681444	0.000836373	0.00654427	1.33484	0.000409277	0.00702525
250575_at	AT5G08240	similar to unknown protein [Arabidopsis thaliana] (TAIR:AT5G23160.1)	1.44727	0.000654018	0.00553872	0.594604	7.67411e-05	0.00225968
253419_at	AT4G32780	similar to unknown protein [Arabidopsis thaliana] (TAIR:AT5G43870.1); similar to unnamed protein product [Vitis vinifera] (GB:CAO44042.1); contains InterPro domain Protein of unknown function DUF828, plant (InterPro:IPR008546)	1.40769	0.000526395	0.0047437	0.698985	0.000127358	0.00319902
249988_at	AT5G18310	similar to unknown protein [Arabidopsis thaliana] (TAIR:AT5G48500.1); similar to unnamed protein product [Vitis vinifera] (GB:CAO38794.1)	1.27162	0.00358288	0.018593	0.586417	3.47613e-06	0.000219982
260390_at	AT1G73940	similar to unknown protein [Arabidopsis thaliana] (TAIR:AT5G49410.1); similar to unknown protein [Arabidopsis thaliana] (TAIR:AT5G49410.2); similar to unnamed protein product [Vitis vinifera] (GB:CAO62865.1)	0.764895	0.00242499	0.0140686	1.23685	0.00425989	0.0328892
265439_at	AT2G21045	similar to unknown protein [Arabidopsis thaliana] (TAIR:AT5G66170.2); similar to putative senescence-associated protein [Oryza sativa (japonica cultivar-group)] (GB:BAD07813.1); contains InterPro domain Rhodanese-like (InterPro:IPR001763)	0.629961	0.000152129	0.00200114	1.3692	0.000524221	0.00825759
253007_at	AT4G38090	similar to unnamed protein product [Vitis vinifera] (GB:CAO22676.1); contains InterPro domain Protein of unknown function UPF0029, N-terminal (InterPro:IPR001498)	0.833161	0.0133243	0.0474486	1.21982	0.00753726	0.0465566
263373_at	AT2G20515	similar to unnamed protein product [Vitis vinifera] (GB:CAO40634.1)	0.707107	0.00026885	0.00299897	1.47427	0.00040443	0.00697665
257191_at	AT3G13175	similar to unnamed protein product [Vitis vinifera] (GB:CAO45116.1)	0.743979	0.00113204	0.00810765	1.44393	0.00164222	0.0177987
246229_at	AT4G37160	SKS15 (SKU5 Similar 15); copper ion binding	0.459032	1.39e-06	0.000103547	3.09513	3.7015e-05	0.00134905
267287_at	AT2G23630	SKS16 (SKU5 Similar 16); copper ion binding / pectinesterase	0.659754	0.000338909	0.00353997	1.89212	0.000103066	0.00273218
264759_at	AT1G61480	S-locus protein kinase, putative	1.97247	2.02e-06	0.00012595	0.400535	2.13642e-07	3.05467e-05
253910_at	AT4G27290	S-locus protein kinase, putative	1.59107	0.000120264	0.00172181	0.434271	3.16913e-06	0.000203125
265062_at	AT1G61550	S-locus protein kinase, putative	2.21914	8.17e-07	7.2e-05	0.443396	0.00025143	0.00505923
254475_at	AT4G20440	SMB	0.80478	0.0130377	0.0467691	1.20581	0.00423981	0.0328049
251811_at	AT3G54990	SMZ (SCHLAFMUTZE); DNA binding / transcription factor	0.791869	0.00468078	0.0224866	1.24833	0.000557886	0.00858768
248970_at	AT5G45380	sodium:solute symporter family protein	2.81539	8.17e-08	1.78e-05	0.498846	0.00583741	0.0398614
258925_at	AT3G10420	sporulation protein-related	1.26284	0.0037817	0.0192425	0.694157	0.00386553	0.0310537
262482_at	AT1G17020	SRG1 (SENESCENCE-RELATED GENE 1); oxidoreductase, acting on paired donors, with incorporation or reduction of molecular oxygen, 2-oxoglutarate as one donor, and incorporation of one atom each of oxygen into both donors	2.18859	8.05e-07	7.18e-05	0.595979	0.00348968	0.0292676
248958_at	AT5G45590	structural constituent of ribosome	0.814131	0.00934655	0.0367595	1.30435	0.00662398	0.0428814
262133_at	AT1G78000	SULTR1;2 (SULFATE TRANSPORTER 1;2); sulfate transmembrane transporter	0.598739	0.00020548	0.00247153	1.60956	0.000411854	0.00703131
255521_at	AT4G02280	SUS3; UDP-glycosyltransferase/ sucrose synthase/ transferase, transferring glycosyl groups	2.3511	3.43e-06	0.000174857	0.384219	0.000455503	0.0074514
266641_at	AT2G35605	SWIB complex BAF60b domain-containing protein	0.814131	0.00977011	0.0378774	1.45062	0.000204812	0.00440109
255751_at	AT1G31950	terpene synthase/cyclase family protein	0.607097	0.00026698	0.00298277	1.8025	6.20341e-05	0.00192578
252591_at	AT3G45600	TET3 (TETRASPANIN3)	1.28343	0.00235067	0.0137813	0.538369	1.23661e-05	0.000599065
260077_at	AT1G73620	thaumatin-like protein, putative / pathogenesis-related protein, putative	0.614152	2.33e-05	0.000590855	2.08012	1.90797e-06	0.0001396
262237_at	AT1G48320	thioesterase family protein	1.73307	9.66e-05	0.00147073	0.689362	6.31052e-05	0.0019428
245693_at	AT5G04260	thioredoxin family protein	1.22547	0.00995028	0.0384021	0.7457	0.000424679	0.00716797
249032_at	AT5G44910	Toll-Interleukin-Resistance (TIR) domain-containing protein	0.754364	0.00128514	0.00892965	1.91853	6.26254e-06	0.00035009
249489_at	AT5G39090	transferase family protein	1.32256	0.00119133	0.00841955	0.589134	0.000487329	0.00786779
253697_at	AT4G29700	type I phosphodiesterase/nucleotide pyrophosphatase family protein	1.73708	0.000115672	0.00167489	0.66742	0.00810617	0.0484481
265305_at	AT2G20340	tyrosine decarboxylase, putative	1.75321	1.4e-05	0.000420211	0.581023	0.00549177	0.0384114
258678_at	AT3G08690	UBC11 (ubiquitin-conjugating enzyme 11); ubiquitin-protein ligase	1.20025	0.0130327	0.0467626	0.742262	0.00408654	0.0320993
258664_at	AT3G08700	UBC12 (ubiquitin-conjugating enzyme 12); ubiquitin-protein ligase	1.38191	0.00394648	0.0197539	0.625609	0.000266339	0.00526657
263016_at	AT1G23410	ubiquitin extension protein, putative / 40S ribosomal protein S27A (RPS27aA)	0.713672	0.000386088	0.0038533	1.33176	0.00642744	0.0421226
258787_at	AT3G11840	U-box domain-containing protein	1.28343	0.0132778	0.0473832	0.649169	0.00108835	0.0135315
261048_at	AT1G01420	UDP-glucoronosyl/UDP-glucosyl transferase family protein	1.48796	0.000240792	0.00277707	0.527289	0.000137025	0.00335427
250948_at	AT5G03490	UDP-glucoronosyl/UDP-glucosyl transferase family protein	1.40769	0.000331085	0.00348344	0.784584	0.00465226	0.0347459
250747_at	AT5G05900	UDP-glucoronosyl/UDP-glucosyl transferase family protein	0.732043	0.00155206	0.0102144	1.42734	0.00218455	0.0216562
252183_at	AT3G50740	UGT72E1 (UDP-glucosyl transferase 72E1); UDP-glycosyltransferase/ coniferyl-alcohol glucosyltransferase/ transferase, transferring glycosyl groups	1.3566	0.00215423	0.0129179	0.252321	4.80221e-08	9.27388e-06
247059_at	AT5G66690	UGT72E2; UDP-glycosyltransferase/ coniferyl-alcohol glucosyltransferase/ transferase, transferring glycosyl groups	2.54324	5.28e-07	5.27e-05	0.398688	2.34251e-06	0.000159055
265499_at	AT2G15480	UGT73B5 (UDP-GLUCOSYL TRANSFERASE 73B5); UDP-glycosyltransferase/ transferase, transferring glycosyl groups	1.43065	0.000240879	0.00277707	0.512871	9.58033e-05	0.00260915
253811_at	AT4G28190	ULT1 (ULTRAPETALA1); DNA binding / binding	0.782773	0.00767916	0.0319226	1.53333	0.000115124	0.00298324
259371_at	AT1G69080	universal stress protein (USP) family protein	1.66248	6.91e-05	0.00115794	0.6846	0.00397405	0.0315992
254178_at	AT4G23880	unknown protein	1.52274	0.00112842	0.00809373	0.384219	5.39692e-06	0.000310048
263084_at	AT2G27180	unknown protein	1.37554	0.00132519	0.00913599	0.41851	2.73594e-08	5.89614e-06
250158_at	AT5G15190	unknown protein	1.70921	1.2e-05	0.000381155	0.52003	0.000181713	0.00409245
261065_at	AT1G07500	unknown protein	1.30737	0.00155094	0.0102144	0.542113	0.000317556	0.00596973
253665_at	AT4G30230	unknown protein	1.217	0.00958839	0.0374037	0.757858	0.00569437	0.0392378
258397_at	AT3G15357	unknown protein	0.578344	0.00023782	0.00275279	1.71713	0.000283904	0.00549694
248432_at	AT5G51390	unknown protein	0.720298	0.000595727	0.00516239	2.34026	0.000822865	0.0111744
253047_at	AT4G37295	unknown protein	0.80107	0.0113127	0.0420211	2.59068	1.36223e-07	2.22598e-05
249325_at	AT5G40850	UPM1 (UROPHORPHYRIN METHYLASE 1); uroporphyrin-III C-methyltransferase	0.527289	8.53e-06	0.000313562	1.46747	0.00038377	0.00675932
265713_at	AT2G03530	UPS2 (UREIDE PERMEASE 2)	1.23685	0.00943372	0.0370174	0.538369	4.17011e-05	0.00146942
264951_at	AT1G76970	VHS domain-containing protein / GAT domain-containing protein	1.24833	0.00677985	0.0292707	0.788218	0.00584689	0.0398649
247479_at	AT5G62380	VND6 (VASCULAR-RELATED NAC-DOMAIN 6); transcription factor	1.46409	0.00031723	0.00338401	0.740549	0.000410968	0.00702525
254524_at	AT4G20000	VQ motif-containing protein	1.84038	6.98e-06	0.000279129	0.526072	8.54439e-05	0.00241491
259557_at	AT1G21210	WAK4 (WALL ASSOCIATED KINASE 4); protein serine/threonine kinase	1.22547	0.0117858	0.0432887	0.650671	0.0021335	0.0212906
257478_at	AT1G16130	WAKL2 (WALL ASSOCIATED KINASE-LIKE 2); kinase	1.42076	0.000860524	0.00666178	0.297302	7.15911e-06	0.000389948
262164_at	AT1G78070	WD-40 repeat family protein	1.77358	0.000760696	0.00615964	0.570382	0.00131234	0.0154386
261973_at	AT1G64610	WD-40 repeat family protein	1.29834	0.00206073	0.012543	0.658231	0.00026936	0.00531218
249787_at	AT5G24320	WD-40 repeat family protein	1.33793	0.00187876	0.0117025	0.66588	0.000129622	0.00322321
254347_at	AT4G22070	WRKY31 (WRKY DNA-binding protein 31); transcription factor	2.31338	3.38e-07	4.14e-05	0.210224	2.23994e-07	3.11288e-05
267028_at	AT2G38470	WRKY33 (WRKY DNA-binding protein 33); transcription factor	1.67404	3.99e-05	0.000808631	0.515246	0.00068278	0.00977687
261429_at	AT1G18860	WRKY61 (WRKY DNA-binding protein 61); transcription factor	0.757858	0.00239127	0.0139465	1.99538	4.44191e-05	0.00152896
260432_at	AT1G68150	WRKY9 (WRKY DNA-binding protein 9); transcription factor	0.726986	0.00370447	0.018963	2.21914	8.49443e-07	7.86103e-05
248558_at	AT5G49990	xanthine/uracil permease family protein	1.48796	0.000169985	0.002154	0.673617	0.00202773	0.0204978
247456_at	AT5G62160	XLG2/ZIP12 (ZINC TRANSPORTER 12 PRECURSOR); cation transmembrane transporter/ metal ion transmembrane transporter	0.473029	0.000324472	0.00343136	6.33495	4.53174e-07	4.79232e-05
257203_at	AT3G23730	xyloglucan:xyloglucosyl transferase, putative / xyloglucan endotransglycosylase, putative / endo-xyloglucan transferase, putative	0.586417	0.000139768	0.00188363	1.49485	0.00681482	0.0436795
255858_at	AT1G67030	ZFP6 (ZINC FINGER PROTEIN 6); nucleic acid binding / transcription factor/ zinc ion binding	1.30134	0.00863318	0.0346713	0.678302	0.000164941	0.00383295
250252_at	AT5G13750	ZIFL1 (ZINC INDUCED FACILITATOR-LIKE 1); tetracycline:hydrogen antiporter/ transporter	1.47087	0.000654108	0.00553872	0.364334	1.91505e-06	0.0001396
249882_at	AT5G22890	zinc finger (C2H2 type) family protein	2.43964	4.24e-07	4.82e-05	0.439317	9.79391e-05	0.00264311
247747_at	AT5G59000	zinc finger (C3HC4-type RING finger) family protein	1.38831	0.00122858	0.00861537	0.579682	0.000107992	0.00283719
261481_at	AT1G14260	zinc finger (C3HC4-type RING finger) family protein	0.493116	4.5e-05	0.000873708	1.43065	0.00172033	0.0183935
246913_at	AT5G25830	zinc finger (GATA type) family protein	0.761368	0.00169172	0.0108934	1.27751	0.00666217	0.0430163
260601_at	AT1G55910	ZIP11 (ZINC TRANSPORTER 11 PRECURSOR); cation transmembrane transporter/ metal ion transmembrane transporter	1.29834	0.00497051	0.0234664	0.694157	0.00398449	0.0316399
260462_at	AT1G10970	ZIP4 (ZINC TRANSPORTER 4 PRECURSOR); cation transmembrane transporter	0.63581	0.00163521	0.0106128	2.1785	0.000302296	0.00574826
253413_at	AT4G33020	ZIP9 (ZINC TRANSPORTER 9 PRECURSOR); cation transmembrane transporter	0.337587	0.00204337	0.0124728	5.52765	7.1187e-08	1.31054e-05
