# Supplementary material for: Synchronization of Developmental Processes and Defense Signaling by Growth Regulating Transcription Factors
Source: PLoS One. 2014 May 29;9(5):e98477. doi: 10.1371/journal.pone.0098477 (PMC4038601; doi:10.1371/journal.pone.0098477)
Supplement: Table S4 — List of 1,434 genes identified as unique putative target genes of GRF1 and GRF3. (XLSX) [file pone.0098477.s004.xlsx]

## Sheet: Table S4
Table S4: List of 1,434 differentially expressed genes identified as unique putative target genes of GRF1 and GRF3
AT1G01010
AT1G01140
AT1G01360
AT1G01380
AT1G01420
AT1G01750
AT1G02110
AT1G02310
AT1G02640
AT1G02850
AT1G02870
AT1G03530
AT1G03600
AT1G03905
AT1G04420
AT1G04610
AT1G04980
AT1G05200
AT1G05280
AT1G05310
AT1G05450
AT1G05700
AT1G05710
AT1G06000
AT1G06540
AT1G06550
AT1G06570
AT1G06680
AT1G06720
AT1G06950
AT1G07000
AT1G07040
AT1G07070
AT1G07280
AT1G07500
AT1G07610
AT1G08510
AT1G08520
AT1G09010
AT1G09155
AT1G09240
AT1G09620
AT1G09750
AT1G10360
AT1G10370
AT1G10490
AT1G10700
AT1G10730
AT1G10970
AT1G11080
AT1G11240
AT1G11540
AT1G11700
AT1G12030
AT1G12080
AT1G12100
AT1G12110
AT1G12200
AT1G12320
AT1G12900
AT1G12940
AT1G12950
AT1G13100
AT1G13280
AT1G13420
AT1G13730
AT1G13750
AT1G14120
AT1G14210
AT1G14260
AT1G14710
AT1G14780
AT1G14810
AT1G14960
AT1G15290
AT1G15390
AT1G15440
AT1G15460
AT1G15480
AT1G15550
AT1G15570
AT1G15820
AT1G15930
AT1G15950
AT1G16130
AT1G16170
AT1G16490
AT1G16800
AT1G16920
AT1G17020
AT1G17060
AT1G17180
AT1G17530
AT1G17590
AT1G17745
AT1G18380
AT1G18390
AT1G18570
AT1G18860
AT1G18980
AT1G19020
AT1G19190
AT1G19230
AT1G19540
AT1G19600
AT1G20220
AT1G20380
AT1G20696
AT1G20823
AT1G21010
AT1G21210
AT1G21440
AT1G21560
AT1G21680
AT1G21770
AT1G22070
AT1G22150
AT1G22160
AT1G22410
AT1G22430
AT1G22550
AT1G22900
AT1G23010
AT1G23200
AT1G23410
AT1G23730
AT1G23750
AT1G24280
AT1G24600
AT1G24735
AT1G25260
AT1G25530
AT1G27030
AT1G27090
AT1G27100
AT1G27140
AT1G27200
AT1G27380
AT1G27400
AT1G27440
AT1G28130
AT1G28190
AT1G28290
AT1G28370
AT1G28470
AT1G28600
AT1G29050
AT1G29070
AT1G29180
AT1G29250
AT1G29270
AT1G29390
AT1G29900
AT1G30240
AT1G30370
AT1G30380
AT1G30510
AT1G31070
AT1G31200
AT1G31230
AT1G31330
AT1G31770
AT1G31950
AT1G32450
AT1G32740
AT1G32990
AT1G33080
AT1G33260
AT1G33610
AT1G33680
AT1G33800
AT1G33840
AT1G34180
AT1G34355
AT1G34750
AT1G35190
AT1G35210
AT1G35260
AT1G35680
AT1G35910
AT1G36060
AT1G36640
AT1G42970
AT1G43040
AT1G43650
AT1G43710
AT1G43910
AT1G44000
AT1G44050
AT1G44318
AT1G44830
AT1G47128
AT1G47400
AT1G47480
AT1G48000
AT1G48320
AT1G48350
AT1G48510
AT1G48630
AT1G48750
AT1G48930
AT1G49030
AT1G49160
AT1G49470
AT1G49540
AT1G49580
AT1G49860
AT1G50060
AT1G50420
AT1G50630
AT1G50740
AT1G51070
AT1G51400
AT1G51680
AT1G51700
AT1G51950
AT1G52060
AT1G52070
AT1G52220
AT1G52230
AT1G52660
AT1G53520
AT1G53560
AT1G53580
AT1G53680
AT1G54120
AT1G54160
AT1G54340
AT1G54690
AT1G54890
AT1G55490
AT1G55670
AT1G55760
AT1G55780
AT1G55810
AT1G55890
AT1G55910
AT1G56340
AT1G56430
AT1G56680
AT1G57560
AT1G57590
AT1G57820
AT1G58080
AT1G58420
AT1G59640
AT1G59760
AT1G59940
AT1G59960
AT1G60140
AT1G60190
AT1G60730
AT1G61480
AT1G61550
AT1G61560
AT1G61750
AT1G61930
AT1G62280
AT1G62380
AT1G62390
AT1G62422
AT1G62570
AT1G62990
AT1G63450
AT1G63520
AT1G63800
AT1G63940
AT1G64110
AT1G64170
AT1G64190
AT1G64470
AT1G64510
AT1G64530
AT1G64590
AT1G64610
AT1G64640
AT1G64700
AT1G64780
AT1G64910
AT1G64970
AT1G64980
AT1G65230
AT1G65440
AT1G65510
AT1G65690
AT1G66020
AT1G66400
AT1G66430
AT1G66800
AT1G66890
AT1G66980
AT1G67030
AT1G67060
AT1G67110
AT1G67120
AT1G67360
AT1G67810
AT1G67860
AT1G67880
AT1G67910
AT1G67940
AT1G68150
AT1G68410
AT1G68470
AT1G68560
AT1G68570
AT1G68590
AT1G68740
AT1G68840
AT1G69040
AT1G69080
AT1G69360
AT1G69370
AT1G69480
AT1G69570
AT1G69880
AT1G70170
AT1G70210
AT1G70710
AT1G70830
AT1G70840
AT1G70895
AT1G71130
AT1G71692
AT1G71880
AT1G72240
AT1G72300
AT1G72320
AT1G72440
AT1G72700
AT1G72790
AT1G72810
AT1G72830
AT1G73220
AT1G73500
AT1G73590
AT1G73620
AT1G73850
AT1G73920
AT1G73940
AT1G74010
AT1G74080
AT1G74090
AT1G74260
AT1G74360
AT1G74470
AT1G74500
AT1G74510
AT1G74590
AT1G74970
AT1G75170
AT1G75200
AT1G75280
AT1G75290
AT1G75690
AT1G75810
AT1G75820
AT1G76040
AT1G76100
AT1G76340
AT1G76350
AT1G76405
AT1G76520
AT1G76730
AT1G76880
AT1G76930
AT1G76970
AT1G77060
AT1G77120
AT1G77200
AT1G77450
AT1G77490
AT1G77550
AT1G77760
AT1G77920
AT1G78000
AT1G78050
AT1G78070
AT1G78090
AT1G78340
AT1G78370
AT1G78950
AT1G78990
AT1G79150
AT1G79180
AT1G79320
AT1G79470
AT1G79620
AT1G79850
AT1G80050
AT1G80100
AT1G80280
AT1G80760
AT1G80780
AT2G01430
AT2G01540
AT2G01610
AT2G01660
AT2G01890
AT2G02020
AT2G02080
AT2G02160
AT2G02610
AT2G02990
AT2G03360
AT2G03370
AT2G03530
AT2G04025
AT2G04030
AT2G04850
AT2G05910
AT2G05940
AT2G06530
AT2G06850
AT2G06925
AT2G14210
AT2G15000
AT2G15310
AT2G15390
AT2G15480
AT2G15620
AT2G16060
AT2G16230
AT2G16440
AT2G16660
AT2G16760
AT2G17220
AT2G17440
AT2G17500
AT2G17700
AT2G17760
AT2G17820
AT2G17850
AT2G17930
AT2G18220
AT2G18360
AT2G18370
AT2G18400
AT2G19110
AT2G19200
AT2G19670
AT2G19900
AT2G20142
AT2G20340
AT2G20490
AT2G20515
AT2G21045
AT2G21185
AT2G21210
AT2G21440
AT2G21820
AT2G21970
AT2G22125
AT2G22200
AT2G22240
AT2G22840
AT2G22880
AT2G23050
AT2G23170
AT2G23270
AT2G23440
AT2G23620
AT2G23630
AT2G24040
AT2G24060
AT2G24400
AT2G24430
AT2G24762
AT2G25160
AT2G25210
AT2G25450
AT2G25510
AT2G25670
AT2G25810
AT2G25980
AT2G26040
AT2G26290
AT2G26500
AT2G26530
AT2G26560
AT2G26980
AT2G27180
AT2G27550
AT2G27660
AT2G28000
AT2G28260
AT2G28400
AT2G28440
AT2G28450
AT2G28470
AT2G28780
AT2G28790
AT2G29460
AT2G29480
AT2G29740
AT2G29750
AT2G29990
AT2G30260
AT2G30340
AT2G30490
AT2G30570
AT2G30890
AT2G30930
AT2G31180
AT2G31320
AT2G31730
AT2G31790
AT2G31940
AT2G31945
AT2G31990
AT2G32020
AT2G32140
AT2G32560
AT2G33210
AT2G33450
AT2G33710
AT2G33800
AT2G34357
AT2G34600
AT2G34610
AT2G35585
AT2G35605
AT2G35760
AT2G35860
AT2G35920
AT2G36120
AT2G36350
AT2G36380
AT2G36400
AT2G36410
AT2G36620
AT2G36630
AT2G36690
AT2G36930
AT2G36950
AT2G37040
AT2G37450
AT2G37510
AT2G37580
AT2G37660
AT2G37790
AT2G38090
AT2G38140
AT2G38170
AT2G38180
AT2G38290
AT2G38370
AT2G38460
AT2G38470
AT2G38530
AT2G38740
AT2G38750
AT2G38790
AT2G39050
AT2G39130
AT2G39210
AT2G39360
AT2G39580
AT2G39650
AT2G39890
AT2G40100
AT2G40250
AT2G40330
AT2G40400
AT2G40610
AT2G40650
AT2G40890
AT2G41000
AT2G41180
AT2G41230
AT2G41370
AT2G41380
AT2G41410
AT2G41530
AT2G41560
AT2G41970
AT2G42220
AT2G42740
AT2G42870
AT2G43000
AT2G43060
AT2G43100
AT2G43500
AT2G43590
AT2G43600
AT2G43610
AT2G43620
AT2G43670
AT2G43750
AT2G43820
AT2G43880
AT2G44120
AT2G44370
AT2G44380
AT2G44450
AT2G44460
AT2G44640
AT2G44860
AT2G45340
AT2G45890
AT2G46030
AT2G46600
AT2G46660
AT2G46680
AT2G46760
AT2G46860
AT2G47000
AT2G47160
AT2G47540
AT2G47590
AT2G47710
AT2G48030
AT3G01120
AT3G01260
AT3G01350
AT3G01420
AT3G01730
AT3G01770
AT3G01990
AT3G02080
AT3G02550
AT3G02770
AT3G02800
AT3G02850
AT3G02875
AT3G03040
AT3G03130
AT3G03190
AT3G03270
AT3G03440
AT3G03670
AT3G03680
AT3G03910
AT3G03920
AT3G03980
AT3G04230
AT3G05060
AT3G05130
AT3G05320
AT3G05630
AT3G05690
AT3G06530
AT3G06660
AT3G06680
AT3G06930
AT3G07030
AT3G07050
AT3G07060
AT3G07270
AT3G07350
AT3G07360
AT3G07660
AT3G08690
AT3G08700
AT3G08710
AT3G08720
AT3G08860
AT3G09220
AT3G09270
AT3G09390
AT3G09630
AT3G09940
AT3G10020
AT3G10260
AT3G10320
AT3G10420
AT3G10500
AT3G10520
AT3G10530
AT3G10690
AT3G10710
AT3G10720
AT3G10960
AT3G11280
AT3G11410
AT3G11550
AT3G11630
AT3G11840
AT3G11900
AT3G11964
AT3G12320
AT3G12540
AT3G12720
AT3G12730
AT3G12780
AT3G12830
AT3G13175
AT3G13380
AT3G13460
AT3G13470
AT3G13520
AT3G13620
AT3G13640
AT3G13674
AT3G13860
AT3G13950
AT3G14020
AT3G14060
AT3G14620
AT3G14680
AT3G14690
AT3G15357
AT3G15480
AT3G15990
AT3G16000
AT3G16150
AT3G16280
AT3G16310
AT3G16560
AT3G16690
AT3G16720
AT3G16770
AT3G16780
AT3G17350
AT3G17420
AT3G18080
AT3G18130
AT3G18390
AT3G18600
AT3G18690
AT3G18830
AT3G18930
AT3G19000
AT3G19130
AT3G19340
AT3G19400
AT3G19430
AT3G19450
AT3G19710
AT3G19970
AT3G20330
AT3G20460
AT3G20510
AT3G20820
AT3G20910
AT3G21055
AT3G21190
AT3G21230
AT3G21240
AT3G21300
AT3G21520
AT3G21540
AT3G21670
AT3G21690
AT3G21720
AT3G21890
AT3G22060
AT3G22160
AT3G22200
AT3G22370
AT3G22800
AT3G22840
AT3G22930
AT3G23080
AT3G23170
AT3G23200
AT3G23400
AT3G23730
AT3G23820
AT3G23830
AT3G23920
AT3G23940
AT3G23990
AT3G24430
AT3G24510
AT3G25260
AT3G25640
AT3G25790
AT3G25860
AT3G25870
AT3G25920
AT3G26060
AT3G26410
AT3G26460
AT3G26470
AT3G26590
AT3G26610
AT3G26650
AT3G26720
AT3G26800
AT3G26830
AT3G27473
AT3G27880
AT3G27950
AT3G28050
AT3G28510
AT3G28900
AT3G29200
AT3G29250
AT3G29320
AT3G29630
AT3G30775
AT3G32040
AT3G42640
AT3G43190
AT3G44050
AT3G44510
AT3G44540
AT3G44590
AT3G44750
AT3G45600
AT3G45640
AT3G45710
AT3G46880
AT3G46960
AT3G47380
AT3G47540
AT3G48020
AT3G48170
AT3G48460
AT3G48500
AT3G48560
AT3G48740
AT3G48850
AT3G48880
AT3G48990
AT3G49190
AT3G49580
AT3G49630
AT3G49940
AT3G49960
AT3G50260
AT3G50380
AT3G50610
AT3G50640
AT3G50660
AT3G50740
AT3G50780
AT3G51800
AT3G51860
AT3G52140
AT3G52430
AT3G53950
AT3G54090
AT3G54150
AT3G54200
AT3G54210
AT3G54220
AT3G54320
AT3G54810
AT3G54950
AT3G54990
AT3G55120
AT3G55170
AT3G55720
AT3G55940
AT3G56080
AT3G56170
AT3G56200
AT3G56360
AT3G56710
AT3G56940
AT3G56980
AT3G57040
AT3G57150
AT3G57380
AT3G57450
AT3G58510
AT3G58550
AT3G58610
AT3G58700
AT3G58990
AT3G59010
AT3G59080
AT3G59400
AT3G59580
AT3G59670
AT3G59820
AT3G60390
AT3G60750
AT3G61590
AT3G61830
AT3G61890
AT3G61940
AT3G62030
AT3G62040
AT3G62280
AT3G62690
AT3G62760
AT3G63110
AT3G63360
AT3G63380
AT4G00400
AT4G00430
AT4G00680
AT4G00850
AT4G01070
AT4G01240
AT4G01310
AT4G01430
AT4G01700
AT4G01840
AT4G02060
AT4G02090
AT4G02270
AT4G02280
AT4G02340
AT4G02380
AT4G02450
AT4G02510
AT4G02600
AT4G02770
AT4G03190
AT4G03330
AT4G04750
AT4G04940
AT4G04955
AT4G05020
AT4G05170
AT4G05390
AT4G05590
AT4G08620
AT4G09010
AT4G09030
AT4G09100
AT4G09500
AT4G09760
AT4G09990
AT4G10040
AT4G10340
AT4G10450
AT4G10480
AT4G11330
AT4G11350
AT4G11370
AT4G12030
AT4G12070
AT4G12490
AT4G12600
AT4G12720
AT4G13345
AT4G13420
AT4G13430
AT4G13510
AT4G13580
AT4G13660
AT4G13750
AT4G13770
AT4G14290
AT4G14630
AT4G14650
AT4G14695
AT4G14780
AT4G14890
AT4G14930
AT4G15093
AT4G15130
AT4G15230
AT4G15300
AT4G15610
AT4G15910
AT4G16260
AT4G17030
AT4G17230
AT4G17520
AT4G17615
AT4G17670
AT4G18360
AT4G18510
AT4G19030
AT4G19200
AT4G19410
AT4G20000
AT4G20235
AT4G20360
AT4G20440
AT4G20850
AT4G21120
AT4G21140
AT4G21200
AT4G21280
AT4G21580
AT4G21820
AT4G21990
AT4G22070
AT4G22110
AT4G22530
AT4G22640
AT4G22920
AT4G23010
AT4G23630
AT4G23680
AT4G23750
AT4G23880
AT4G23920
AT4G24160
AT4G24280
AT4G24830
AT4G24960
AT4G25010
AT4G25410
AT4G25480
AT4G25630
AT4G25730
AT4G25740
AT4G25835
AT4G25890
AT4G26050
AT4G26230
AT4G26470
AT4G26760
AT4G26770
AT4G27250
AT4G27280
AT4G27290
AT4G27440
AT4G28085
AT4G28150
AT4G28190
AT4G28530
AT4G29060
AT4G29260
AT4G29270
AT4G29340
AT4G29700
AT4G29750
AT4G29820
AT4G30140
AT4G30230
AT4G30450
AT4G30470
AT4G30800
AT4G30950
AT4G31120
AT4G31130
AT4G31240
AT4G31250
AT4G31290
AT4G31330
AT4G31700
AT4G32020
AT4G32720
AT4G32780
AT4G32840
AT4G32940
AT4G32950
AT4G33020
AT4G33040
AT4G33070
AT4G33330
AT4G33450
AT4G33660
AT4G33730
AT4G33960
AT4G34050
AT4G34230
AT4G34555
AT4G34750
AT4G34760
AT4G34950
AT4G35030
AT4G35190
AT4G35320
AT4G35850
AT4G36040
AT4G36180
AT4G36220
AT4G36390
AT4G36500
AT4G36640
AT4G36680
AT4G36750
AT4G36870
AT4G37090
AT4G37160
AT4G37295
AT4G37300
AT4G37320
AT4G37410
AT4G37430
AT4G37540
AT4G37550
AT4G37580
AT4G37740
AT4G37970
AT4G38090
AT4G38340
AT4G38830
AT4G39030
AT4G39800
AT5G01340
AT5G01610
AT5G01740
AT5G01790
AT5G01810
AT5G01820
AT5G01840
AT5G02160
AT5G02200
AT5G02260
AT5G02420
AT5G02580
AT5G02610
AT5G02800
AT5G02820
AT5G02890
AT5G03380
AT5G03490
AT5G03860
AT5G04120
AT5G04150
AT5G04260
AT5G04340
AT5G04590
AT5G04760
AT5G04950
AT5G04970
AT5G04980
AT5G05250
AT5G05430
AT5G05440
AT5G05480
AT5G05680
AT5G05790
AT5G05900
AT5G05960
AT5G06110
AT5G06300
AT5G06320
AT5G06330
AT5G06510
AT5G06530
AT5G06760
AT5G06800
AT5G07240
AT5G07250
AT5G07330
AT5G07580
AT5G08170
AT5G08240
AT5G08360
AT5G08610
AT5G08640
AT5G09300
AT5G09760
AT5G10030
AT5G10130
AT5G10180
AT5G10510
AT5G10540
AT5G10580
AT5G11060
AT5G11110
AT5G11650
AT5G11720
AT5G11930
AT5G11950
AT5G11970
AT5G12270
AT5G12280
AT5G12840
AT5G12860
AT5G13110
AT5G13200
AT5G13510
AT5G13750
AT5G13800
AT5G13870
AT5G14180
AT5G14320
AT5G14340
AT5G14540
AT5G14580
AT5G14640
AT5G14690
AT5G14780
AT5G14800
AT5G14880
AT5G14920
AT5G15150
AT5G15160
AT5G15180
AT5G15190
AT5G15550
AT5G15630
AT5G15810
AT5G15860
AT5G15890
AT5G16230
AT5G16490
AT5G16570
AT5G16600
AT5G16620
AT5G16750
AT5G17010
AT5G17710
AT5G17780
AT5G17800
AT5G17860
AT5G18240
AT5G18270
AT5G18310
AT5G18470
AT5G19100
AT5G19120
AT5G19140
AT5G19520
AT5G19600
AT5G19875
AT5G19970
AT5G20150
AT5G20280
AT5G20410
AT5G20720
AT5G20950
AT5G21105
AT5G22300
AT5G22390
AT5G22410
AT5G22440
AT5G22500
AT5G22630
AT5G22890
AT5G23010
AT5G23080
AT5G23210
AT5G23220
AT5G23300
AT5G23530
AT5G23740
AT5G23750
AT5G23890
AT5G24313
AT5G24320
AT5G24760
AT5G25110
AT5G25220
AT5G25830
AT5G25890
AT5G26200
AT5G26220
AT5G26230
AT5G26310
AT5G26330
AT5G27100
AT5G27330
AT5G27760
AT5G27920
AT5G35170
AT5G35620
AT5G35940
AT5G36140
AT5G36150
AT5G37550
AT5G37600
AT5G37690
AT5G37970
AT5G37980
AT5G38020
AT5G38030
AT5G38710
AT5G39090
AT5G39100
AT5G39670
AT5G40020
AT5G40100
AT5G40170
AT5G40230
AT5G40490
AT5G40690
AT5G40780
AT5G40850
AT5G40890
AT5G41280
AT5G41400
AT5G41410
AT5G41670
AT5G41810
AT5G42050
AT5G42380
AT5G42630
AT5G42950
AT5G43020
AT5G43170
AT5G43360
AT5G43380
AT5G43450
AT5G43580
AT5G43690
AT5G43710
AT5G44670
AT5G44820
AT5G44910
AT5G44920
AT5G45380
AT5G45590
AT5G45650
AT5G46840
AT5G47060
AT5G47220
AT5G47230
AT5G47530
AT5G47560
AT5G47650
AT5G47800
AT5G47960
AT5G47980
AT5G47990
AT5G48000
AT5G48360
AT5G48370
AT5G48400
AT5G48410
AT5G48430
AT5G48600
AT5G48740
AT5G48850
AT5G48930
AT5G48940
AT5G49210
AT5G49560
AT5G49650
AT5G49990
AT5G50160
AT5G50260
AT5G50740
AT5G50800
AT5G51050
AT5G51190
AT5G51260
AT5G51270
AT5G51390
AT5G51490
AT5G51500
AT5G51520
AT5G51560
AT5G52060
AT5G52450
AT5G52750
AT5G52880
AT5G53330
AT5G53420
AT5G53460
AT5G53760
AT5G53820
AT5G54130
AT5G54160
AT5G54270
AT5G54300
AT5G54490
AT5G54600
AT5G54840
AT5G54970
AT5G55050
AT5G55250
AT5G55520
AT5G55820
AT5G55920
AT5G56080
AT5G56220
AT5G57090
AT5G57220
AT5G57660
AT5G57670
AT5G57770
AT5G57980
AT5G58360
AT5G58570
AT5G58660
AT5G58780
AT5G58784
AT5G58900
AT5G59000
AT5G59050
AT5G59090
AT5G59350
AT5G59820
AT5G59930
AT5G60450
AT5G60530
AT5G60670
AT5G60860
AT5G60890
AT5G60960
AT5G61420
AT5G61640
AT5G61650
AT5G61810
AT5G61820
AT5G62000
AT5G62020
AT5G62100
AT5G62160
AT5G62330
AT5G62340
AT5G62360
AT5G62380
AT5G62480
AT5G62530
AT5G62570
AT5G62720
AT5G63130
AT5G63450
AT5G63560
AT5G63590
AT5G63660
AT5G63790
AT5G63810
AT5G63850
AT5G63970
AT5G63990
AT5G64120
AT5G64250
AT5G64410
AT5G64420
AT5G64530
AT5G64570
AT5G64620
AT5G64660
AT5G64780
AT5G64850
AT5G64860
AT5G64905
AT5G65010
AT5G65040
AT5G65160
AT5G65210
AT5G65300
AT5G65380
AT5G65790
AT5G66170
AT5G66530
AT5G66540
AT5G66630
AT5G66670
AT5G66690
AT5G67370
AT5G67420
AT5G67520
ATCG00040
ATCG00120
ATCG00340
ATCG00380
ATCG00640
