# Supplementary material for: Synchronization of Developmental Processes and Defense Signaling by Growth Regulating Transcription Factors
Source: PLoS One. 2014 May 29;9(5):e98477. doi: 10.1371/journal.pone.0098477 (PMC4038601; doi:10.1371/journal.pone.0098477)
Supplement: Table S6 — Putative targets of GRF1 or GRF3 showing root and seed-specific expression. (XLSX) [file pone.0098477.s006.xlsx]

## Sheet: Table S6
Table S6. Putative targets of GRF1 or GRF3 showing root and seed-specific expression
Tissue	Gene ID	Targeted by	Annotation
Root	AT4G37160	GRF3	SKS15 (SKU5 Similar 15); copper ion binding
Root	AT5G59090	GRF1	ATSBT4.12; subtilase
Root	AT1G68150	GRF1+GRF3	WRKY9 (WRKY DNA-binding protein 9)
Root	AT5G10130	GRF3	Pollen Ole e 1 allergen and extensin family protein
Root	AT4G18510	GRF1	CLE2 protein CLAVATA3/ESR-related 2; receptor binding
Root	AT5G62340	GRF3	Invertase/pectin methylesterase inhibitor family protein
Root	AT1G31950	GRF3	Terpenoid synthase 29
Root	AT1G52070	GRF1	Jacalin lectin family protein
Root	AT1G54890	GRF1+GRF3	Late embryogenesis abundant protein-related / LEA protein-related
Root	AT5G60530	GRF1+GRF3	Late embryogenesis abundant protein-related / LEA protein-related
Root	AT1G74500	GRF1+GRF3	Transcription factor bHLH135
Root	AT1G52060	GRF1+GRF3	Similar to jacalin lectin family
Root	AT5G44920	GRF1	Toll-Interleukin-Resistance (TIR) domain-containing protein
Root	AT1G78340	GRF3	ATGSTU22,glutathione S-transferase TAU 22
Root	AT4G13580	GRF1	Disease resistance-responsive family protein
Root	AT3G11550	GRF1	Hypothetical protein
Root	AT4G02270	GRF1	RHS13 protein root hair specific 13
Root	AT2G29750	GRF1	UDP-glucoronosyl/UDP-glucosyl transferase family protein
Root	AT2G47540	GRF1	Pollen Ole e 1 allergen and extensin family protein
Root	AT1G53680	GRF1	Glutathione S-transferase TAU 28
Root	AT3G50640	GRF1	Similar to unknown protein
Root	AT5G47980	GRF1	Putative BAHD acyltransferase
Root	AT2G25160	GRF1	CYP82F1 (cytochrome P450, family 82, subfamily F, polypeptide 1); oxygen binding
Root	AT1G64590	GRF1	Short-chain dehydrogenase/reductase (SDR) family protein
Root	AT3G45710	GRF1+GRF3	Proton-dependent oligopeptide transport (POT) family protein
Seed	AT1G07500	GRF3	Uncharacterized protein
Seed	AT1G24735	GRF1	S-adenosyl-L-methionine-dependent methyltransferases superfamily protein
Seed	AT2G19900	GRF3	NADP-dependent malic enzyme 1
Seed	AT3G12720	GRF3	MYB67
Seed	AT3G25260	GRF1	Probable peptide/nitrate transporter
Seed	AT4G26050	GRF1+GRF3	PIRL8, plant intracellular ras group-related LRR 8
Seed	AT4G27250	GRF1+GRF3	Rossmann-fold NAD(P)-binding domain-containing protein
Seed	AT5G03860	GRF1	Malate synthase,MLS
Seed	AT5G07330	GRF1	Hypothetical protein
Seed	AT5G08360	GRF1	Hypothetical protein
