# Supplementary material for: Synchronization of Developmental Processes and Defense Signaling by Growth Regulating Transcription Factors
Source: PLoS One. 2014 May 29;9(5):e98477. doi: 10.1371/journal.pone.0098477 (PMC4038601; doi:10.1371/journal.pone.0098477)
Supplement: Table S7 — List of miRNA target genes that are identified as differentially expressed in the rGRF1 or rGRF3 transgenic plants. (XLSX) [file pone.0098477.s007.xlsx]

## Sheet: Table S7
Table S7. List of miRNA target genes that are identified as differentially expressed in the rGRF1 or rGRF3 transgenic plants.
GRF1-regulated genes	Targeted by	Annotaion
AT2G41720	miR161	EMB2654 (EMBRYO DEFECTIVE 2654)
AT5G07680	miR164	Arabidopsis NAC domain containing protein 79, Arabidopsis NAC domain containing protein 80); transcription factor
AT5G37020	miR167	ARF8 (AUXIN RESPONSE FACTOR 8); transcription factor
AT1G30330	miR167	ARF6 (AUXIN RESPONSE FACTOR 6); transcription factor
AT3G20910	miR169	CCAAT-binding transcription factor (CBF-B/NF-YA) family protein
AT5G12840	miR169	HAP2A (EMBRYO DEFECTIVE 2220); transcription factor
AT1G54160	miR169	CCAAT-binding transcription factor (CBF-B/NF-YA) family protein
AT1G72830	miR169	HAP2C (Heme activator protein (yeast) homolog 2C); transcription factor
AT3G05690	miR169	ATHAP2B/HAP2B/UNE8 (HEME ACTIVATOR PROTEIN (YEAST) HOMOLOG 2B); transcription factor
AT5G06510	miR169	CCAAT-binding transcription factor (CBF-B/NF-YA) family protein
AT4G36920	miR172	AP2 (APETALA 2); transcription factor
AT5G10180	miR395	AST68 (Sulfate transporter 2.1)
AT1G12290	miR472	disease resistance protein (CC-NBS-LRR class), putative
AT1G76810	miR771	eukaryotic translation initiation factor 2 family protein / eIF-2 family protein
AT5G53890	miR779	leucine-rich repeat transmembrane protein kinase, putative
AT5G51270	miR844	protein kinase family protein
AT1G52070	miR846	jacalin lectin family protein
AT2G25980	miR846	jacalin lectin family protein
AT2G47460	miR858	ATMYB12/MYB12 (MYB DOMAIN PROTEIN 12); DNA binding / transcription activator/ transcription factor
GRF3-regulated genes	miRNA	Annotation
AT1G56010	miR164	NAC1 (Arabidopsis NAC domain containing protein 21, Arabidopsis NAC domain containing protein 22); transcription factor
AT5G39610	miR164	ANAC092/ATNAC2/ATNAC6 (Arabidopsis NAC domain containing protein 92); transcription factor
AT1G17590	miR169	CCAAT-binding transcription factor (CBF-B/NF-YA) family protein
AT1G72830	miR169	HAP2C (Heme activator protein (yeast) homolog 2C); transcription factor
AT3G05690	miR169	ATHAP2B/HAP2B/UNE8 (HEME ACTIVATOR PROTEIN (YEAST) HOMOLOG 2B); transcription factor
AT5G06510	miR169	CCAAT-binding transcription factor (CBF-B/NF-YA) family protein
AT3G54990	miR172	SMZ (SCHLAFMUTZE); DNA binding / transcription factor
AT3G15030	miR319	TCP4 (TCP FAMILY TRANSCRIPTION FACTOR 4); transcription factor
AT4G03190	miR393	GRH1 (GRR1-LIKE PROTEIN 1); ubiquitin-protein ligase
AT5G43780	miR395	APS4
AT5G60020	miR397	LAC17 (laccase 17); copper ion binding / oxidoreductase
AT5G39710	miR400	EMB2745 (EMBRYO DEFECTIVE 2745)
AT2G02850	miR408	ARPN (PLANTACYANIN); copper ion binding
AT1G12290	miR472	disease resistance protein (CC-NBS-LRR class), putative
AT5G43730	miR472	disease resistance protein (CC-NBS-LRR class), putative
AT5G41610	miR780	ATCHX18 (cation/hydrogen exchanger 18); monovalent cation:proton antiporter
AT1G52060	miR846	similar to jacalin lectin family protein
AT2G25980	miR846	jacalin lectin family protein
AT3G09220	miR857	LAC7 (laccase 7); copper ion binding / oxidoreductase
