# Supplementary material for: Synchronization of Developmental Processes and Defense Signaling by Growth Regulating Transcription Factors
Source: PLoS One. 2014 May 29;9(5):e98477. doi: 10.1371/journal.pone.0098477 (PMC4038601; doi:10.1371/journal.pone.0098477)
Supplement: Table S8 — List of cytokinin-responsive genes that are identified as differentially expressed in the rGRF1 or rGRF3 transgenic plants. (XLSX) [file pone.0098477.s008.xlsx]

## Sheet: Table S8
Table S8. List of cytokinin-responsive genes that are identified as differentially expressed in the rGRF1 or rGRF3 transgenic plants.
Gene ID	Annotation
AT2G01890	PAP8 (PURPLE ACID PHOSPHATASE PRECURSOR)
AT5G63450	CYP94B1 (cytochrome P450, family 94, subfamily B, polypeptide 1)
AT5G03380	heavy-metal-associated domain-containing protein
AT2G17820	ATHK1 (HISTIDINE KINASE 1)
AT4G39770	trehalose-6-phosphate phosphatase, putative
AT4G39070	zinc finger (B-box type) family protein
AT3G14280	similar to hypothetical protein [Vitis vinifera] (GB:CAN62135.1)
AT4G27970	SLAH2 (SLAC1 HOMOLOGUE 2)
AT1G65730	YSL7 (YELLOW STRIPE LIKE 7)
AT3G10960	xanthine/uracil permease family protein
AT2G17500	auxin efflux carrier family protein
AT4G21120	AAT1 (CATIONIC AMINO ACID TRANSPORTER 1)
AT1G68880	ATBZIP (ARABIDOPSIS THALIANA BASIC LEUCINE-ZIPPER 8)
AT3G57040	ARR9 (RESPONSE REACTOR 4)
AT1G11670	MATE efflux family protein
AT1G75580	auxin-responsive protein, putative
AT3G44320	NIT3 (NITRILASE 3)
AT4G19030	NLM1 (NOD26-like intrinsic protein 1;1)
AT5G26260	MATH domain-containing protein
AT3G59670	Unknown protein
AT2G23170	GH3.3; indole-3-acetic acid amido synthetase
AT3G21670	nitrate transporter (NTP3)
AT5G60890	ATMYB34
AT4G02850	phenazine biosynthesis PhzC/PhzF family protein
AT2G38750	ANNAT4 (ANNEXIN ARABIDOPSIS 4)
AT2G46660	CYP78A6 (cytochrome P450, family 78, subfamily A, polypeptide 6)
AT5G56320	ATEXPA14 (ARABIDOPSIS THALIANA EXPANSIN A14)
AT2G43200	dehydration-responsive family protein
AT5G40590	DC1 domain-containing protein
AT3G29250	oxidoreductase
AT1G49470	Unknown protein
AT1G16530	ASL9/LBD3 (LOB DOMAIN-CONTAINING PROTEIN 3)
AT5G65210	TGA1 transcription factor
AT4G11210	disease resistance-responsive family protein
AT5G47990	CYP705A5 (cytochrome P450, family 705, subfamily A, polypeptide 5)
AT5G26220	ChaC-like family protein
AT1G13420	sulfotransferase family protein
AT5G10580	Unknown protein
AT3G57010	strictosidine synthase family protein
AT3G29410	terpene synthase/cyclase family protein
AT3G54720	AMP1 (ALTERED MERISTEM PROGRAM 1)
AT4G10500	oxidoreductase, 2OG-Fe(II) oxygenase family protein
AT4G35720	Unknown protein
AT1G03360	ATRRP4; exonuclease
AT1G59940	ARR3 (RESPONSE REGULATOR 3)
AT5G38020	S-adenosyl-L-methionine:carboxyl methyltransferase family protein
AT1G17190	Glutathione S-transferase (class tau) 26)
AT1G67110	CYP735A2 (cytochrome P450, family 735, subfamily A, polypeptide 2)
AT5G45070	ATPP2-A8 (Phloem protein 2-A8
AT1G15550	GA4 (GA REQUIRING 4); gibberellin 3-beta-dioxygenase
AT1G10480	ZFP5 (ZINC FINGER PROTEIN 5)
AT1G47400	Unknown protein
AT1G14960	major latex protein-related
AT5G19110	extracellular dermal glycoprotein-related
AT5G04120	phosphoglycerate/bisphosphoglycerate mutase family protein
AT3G15720	glycoside hydrolase family 28 protein
AT1G75440	UBC16 (UBIQUITIN-CONJUGATING ENZYME 16)
AT1G69040	ACR4 (ACT REPEAT 4)
AT5G47980	transferase family protein
AT1G67030	ZFP6 (ZINC FINGER PROTEIN 6)
AT2G36870	xyloglucan:xyloglucosyl transferase, putative
AT5G05790	myb family transcription factor
AT2G39400	hydrolase, alpha/beta fold family protein
AT5G64260	phosphate-responsive protein, putative
AT5G11420	Unknown protein
AT2G34610	Unknown protein
AT3G15990	SULTR3;4; sulfate transmembrane transporter
AT3G50300	transferase family protein
AT1G64590	short-chain dehydrogenase
AT2G43550	trypsin inhibitor, putative
AT4G34950	nodulin family protein
AT1G72140	proton-dependent oligopeptide transport (POT) family protein
AT4G23700	ATCHX17 (CATION/H+ EXCHANGER 17)
AT1G69530	ATEXPA1 (ARABIDOPSIS THALIANA EXPANSIN A1)
AT5G01740	similar to SAG20 (WOUND-INDUCED PROTEIN 12)
AT2G25160	CYP82F1 (cytochrome P450, family 82, subfamily F, polypeptide 1)
AT2G36950	heavy-metal-associated domain-containing protein
AT4G23750	CRF2 (CYTOKININ RESPONSE FACTOR 2); DNA binding / transcription factor
AT1G68360	zinc finger protein-related
AT5G64620	Invertase inhibitors AtC/VIF2
AT5G22270	Unknown protein
AT1G28100	Unknown protein
AT1G78120	tetratricopeptide repeat (TPR)-containing protein
AT4G29700	type I phosphodiesterase/nucleotide pyrophosphatase family protein
AT1G78000	sulfate transmembrane transporter
AT3G45710	proton-dependent oligopeptide transport (POT) family protein
AT1G10470	ARR4 (RESPONSE REGULATOR 4)
AT3G55010	ATPURM/PUR5
AT4G33420	peroxidase, putative
AT4G25410	basix helix-loop-helix (bHLH) family protein
AT5G48000	CYP708A2 (cytochrome P450, family 708, subfamily A, polypeptide 2)
AT1G66800	cinnamyl-alcohol dehydrogenase family
