# Supplementary material for: Synchronization of Developmental Processes and Defense Signaling by Growth Regulating Transcription Factors
Source: PLoS One. 2014 May 29;9(5):e98477. doi: 10.1371/journal.pone.0098477 (PMC4038601; doi:10.1371/journal.pone.0098477)
Supplement: Table S9 — List of the cis elements that are identified in the promoters of the putative targets of GRF1 and GRF3. (XLSX) [file pone.0098477.s009.xlsx]

## Sheet: Table S9
Table S9. List of the cis elements that are identified in the promoters of the putative targets of GRF1 and GRF3.
cis-element	Identifed in the putative targets of
ABRE2HVA22	GRF1
ABRE3HVA1	GRF1
ABREAZMRAB28	GRF1
ABREDISTBBNNAPA	GRF1
ACEATCHS	GRF1
ACGTSEED2	GRF1
ACIPVPAL2	GRF1
BOX1PVCHS15	GRF1
BOX2PSGS2	GRF1
CPRFPCCHS	GRF1
D2GMAUX28	GRF1
D4GMAUX28	GRF1
DR5GMGH3	GRF1
ELEMENT2GMLBC3	GRF1
EREGCC	GRF1
GARE2	GRF1
GBOX10NT	GRF1
GCAACREPEATZMZEIN	GRF1
HDZIPIIIAT	GRF1
HY5AT	GRF1
IDRSZMFER1	GRF1
LREBOXIPCCHS1	GRF1
PRHA	GRF1
VOZ	GRF1
VSF1PVGRP18	GRF1
ABREBNNAPA	GRF3
ARECOREZMGAPC4	GRF3
BOXBPSAS1	GRF3
GLUTAACAOS	GRF3
-10PEHVPSBD	GRF1+GRF3
2SSEEDPROTBANAPA	GRF1+GRF3
-300CORE	GRF1+GRF3
-300ELEMENT	GRF1+GRF3
-300MOTIFZMZEIN	GRF1+GRF3
5256BOXLELAT5256	GRF1+GRF3
5659BOXLELAT5659	GRF1+GRF3
AACACOREOSGLUB1	GRF1+GRF3
AAGACGTAGATACL12	GRF1+GRF3
ABADESI1	GRF1+GRF3
ABAREG2	GRF1+GRF3
ABFs	GRF1+GRF3
ABI4	GRF1+GRF3
ABRE	GRF1+GRF3
ABRE3HVA22	GRF1+GRF3
ABREATCONSENSUS	GRF1+GRF3
ABREATRD22	GRF1+GRF3
ABREBZMRAB28	GRF1+GRF3
ABRECE1HVA22	GRF1+GRF3
ABRELATERD1	GRF1+GRF3
ABRE-like	GRF1+GRF3
ABREMOTIFAOSOSEM	GRF1+GRF3
ABREMOTIFIOSRAB16B	GRF1+GRF3
ABREOSRAB21	GRF1+GRF3
ABREOSRGA1	GRF1+GRF3
ABRERATCAL	GRF1+GRF3
ABRETAEM	GRF1+GRF3
ABREZMRAB28	GRF1+GRF3
ACGTABOX	GRF1+GRF3
ACGTABREMOTIFA2OSEM	GRF1+GRF3
ACGTABREMOTIFAOSOSEM	GRF1+GRF3
ACGTATERD1	GRF1+GRF3
ACGTOSGLUB1	GRF1+GRF3
ACGTROOT1	GRF1+GRF3
ACIIIPVPAL2	GRF1+GRF3
AG	GRF1+GRF3
Agamous	GRF1+GRF3
AGAMOUSATCONSENSUS	GRF1+GRF3
AGATCONSENSUS	GRF1+GRF3
AGCBOXNPGLB	GRF1+GRF3
AGL1	GRF1+GRF3
AGL1ATCONSENSUS	GRF1+GRF3
AGL2	GRF1+GRF3
AGL2ATCONSENSUS	GRF1+GRF3
AGL3	GRF1+GRF3
AGL3ATCONSENSUS	GRF1+GRF3
AGMOTIFNTMYB2	GRF1+GRF3
AMYBOX1	GRF1+GRF3
AMYBOX2	GRF1+GRF3
ANAERO1CONSENSUS	GRF1+GRF3
ANAERO2CONSENSUS	GRF1+GRF3
ANAERO3CONSENSUS	GRF1+GRF3
ANAERO4CONSENSUS	GRF1+GRF3
ANAERO5CONSENSUS	GRF1+GRF3
ANT	GRF1+GRF3
AP1	GRF1+GRF3
ARF	GRF1+GRF3
ARFAT	GRF1+GRF3
ARR10	GRF1+GRF3
ARR1AT	GRF1+GRF3
ASF1MOTIFCAMV	GRF1+GRF3
AT1BOX	GRF1+GRF3
ATHB1	GRF1+GRF3
Athb-1	GRF1+GRF3
ATHB1ATCONSENSUS	GRF1+GRF3
ATHB2	GRF1+GRF3
ATHB2ATCONSENSUS	GRF1+GRF3
ATHB5	GRF1+GRF3
ATHB-5	GRF1+GRF3
ATHB5ATCORE	GRF1+GRF3
ATHB6	GRF1+GRF3
ATHB6COREAT	GRF1+GRF3
ATHB-9	GRF1+GRF3
AtMYB2	GRF1+GRF3
AtMYC2	GRF1+GRF3
AUXREPSIAA4	GRF1+GRF3
AUXRETGA1GMGH3	GRF1+GRF3
AUXRETGA2GMGH3	GRF1+GRF3
B2GMAUX28	GRF1+GRF3
BBOXSITE1STPAT	GRF1+GRF3
Bellringer	GRF1+GRF3
BIHD1OS	GRF1+GRF3
BOX1PSGS2	GRF1+GRF3
BOXCPSAS1	GRF1+GRF3
BOXIINTPATPB	GRF1+GRF3
BOXIIPCCHS	GRF1+GRF3
BOXLCOREDCPAL	GRF1+GRF3
BP5OSWX	GRF1+GRF3
bZIP910	GRF1+GRF3
bZIP911	GRF1+GRF3
C1MOTIFZMBZ2	GRF1+GRF3
C8GCARGAT	GRF1+GRF3
CAATBOX1	GRF1+GRF3
CACGCAATGMGH3	GRF1+GRF3
CACGTGMOTIF	GRF1+GRF3
CANBNNAPA	GRF1+GRF3
CAREOSREP1	GRF1+GRF3
CARGATCONSENSUS	GRF1+GRF3
CARGCW8GAT	GRF1+GRF3
CARGNCAT	GRF1+GRF3
CATATGGMSAUR	GRF1+GRF3
CBF1	GRF1+GRF3
CBF2	GRF1+GRF3
CBFHV	GRF1+GRF3
CCA1	GRF1+GRF3
CCA1ATLHCB1	GRF1+GRF3
CCAATBOX1	GRF1+GRF3
CDA1ATCAB2	GRF1+GRF3
CDC5	GRF1+GRF3
CEREGLUBOX1PSLEGA	GRF1+GRF3
CEREGLUBOX2PSLEGA	GRF1+GRF3
CEREGLUBOX3PSLEGA	GRF1+GRF3
CGACGOSAMY3	GRF1+GRF3
CGCGBOXAT	GRF1+GRF3
CIACADIANLELHC	GRF1+GRF3
CMSRE1IBSPOA	GRF1+GRF3
CONSERVED11NTZMATP1	GRF1+GRF3
Core	GRF1+GRF3
CPBCSPOR	GRF1+GRF3
CRTDREHVCBF2	GRF1+GRF3
D1GMAUX28	GRF1+GRF3
D3GMAUX28	GRF1+GRF3
Dof1	GRF1+GRF3
Dof2	GRF1+GRF3
Dof3	GRF1+GRF3
DOFCOREZM	GRF1+GRF3
DPBFCOREDCDC3	GRF1+GRF3
DRE1COREZMRAB17	GRF1+GRF3
DRE2COREZMRAB17	GRF1+GRF3
DRECRTCOREAT	GRF1+GRF3
DREDR1ATRD29AB	GRF1+GRF3
E2F	GRF1+GRF3
E2F1OSPCNA	GRF1+GRF3
E2FANTRNR	GRF1+GRF3
E2FAT	GRF1+GRF3
E2FBNTRNR	GRF1+GRF3
E2FCONSENSUS	GRF1+GRF3
E2F-varient	GRF1+GRF3
EBOXBNNAPA	GRF1+GRF3
ELRECOREPCRP1	GRF1+GRF3
ELRENTCHN50	GRF1+GRF3
EMBP1TAEM	GRF1+GRF3
EMHVCHORD	GRF1+GRF3
ERELEE4	GRF1+GRF3
ERF1	GRF1+GRF3
EVENINGAT	GRF1+GRF3
GADOWNAT	GRF1+GRF3
GAGA8HVBKN3	GRF1+GRF3
GAGAGMGSA1	GRF1+GRF3
GAmyb	GRF1+GRF3
GARE1OSREP1	GRF1+GRF3
GARE2OSREP1	GRF1+GRF3
GAREAT	GRF1+GRF3
GATABOX	GRF1+GRF3
GBF1/2/3	GRF1+GRF3
GBF5	GRF1+GRF3
GBOXLERBCS	GRF1+GRF3
GBOXPC	GRF1+GRF3
GBOXSORBCS1	GRF1+GRF3
GCCCORE	GRF1+GRF3
GCN4OSGLUB1	GRF1+GRF3
GGTCCCATGMSAUR	GRF1+GRF3
GLMHVCHORD	GRF1+GRF3
GMHDLGMVSPB	GRF1+GRF3
GT1CONSENSUS	GRF1+GRF3
GT1CORE	GRF1+GRF3
GT1GMSCAM4	GRF1+GRF3
GT1MOTIFPSRBCS	GRF1+GRF3
GT2OSPHYA	GRF1+GRF3
HBOXCONSENSUSPVCHS	GRF1+GRF3
HBOXPVCHS15	GRF1+GRF3
HDMOTIFPCPR2	GRF1+GRF3
HDZIP2ATATHB2	GRF1+GRF3
HEXAMERATH4	GRF1+GRF3
HEXAT	GRF1+GRF3
HEXMOTIFTAH3H4	GRF1+GRF3
HMG-1	GRF1+GRF3
HMG-IY	GRF1+GRF3
HSE	GRF1+GRF3
HSELIKENTACIDICPR1	GRF1+GRF3
HSEs	GRF1+GRF3
HSRENTHSR203J	GRF1+GRF3
IBOX	GRF1+GRF3
IBOXCORENT	GRF1+GRF3
id1	GRF1+GRF3
INRNTPSADB	GRF1+GRF3
INTRONLOWER	GRF1+GRF3
INTRONUPPER	GRF1+GRF3
IRO2OS	GRF1+GRF3
JASE1	GRF1+GRF3
JASE1ATOPR1	GRF1+GRF3
JASE2	GRF1+GRF3
JASE2ATOPR1	GRF1+GRF3
L1BOXATPDF1	GRF1+GRF3
L1DCPAL1	GRF1+GRF3
LBOXLERBCS	GRF1+GRF3
LEAFYATAG	GRF1+GRF3
LECPLEACS2	GRF1+GRF3
LIM1	GRF1+GRF3
LREBOXIIPCCHS1	GRF1+GRF3
LRENPCABE	GRF1+GRF3
LS5ATPR1	GRF1+GRF3
LS7ATPR1	GRF1+GRF3
LTRE1HVBLT49	GRF1+GRF3
LTREATLTI78	GRF1+GRF3
LTRECOREATCOR15	GRF1+GRF3
MNB1A	GRF1+GRF3
MNF1ZMPPC1	GRF1+GRF3
MRNA3ENDTAH3	GRF1+GRF3
MYB.Ph3	GRF1+GRF3
MYB1	GRF1+GRF3
MYB1AT	GRF1+GRF3
MYB1LEPR	GRF1+GRF3
MYB2	GRF1+GRF3
MYB26PS	GRF1+GRF3
MYB2AT	GRF1+GRF3
MYB2CONSENSUSAT	GRF1+GRF3
MYB3	GRF1+GRF3
MYB4	GRF1+GRF3
MYBATRD22	GRF1+GRF3
MYBCORE	GRF1+GRF3
MYBCOREATCYCB1	GRF1+GRF3
MYBGAHV	GRF1+GRF3
MYBPLANT	GRF1+GRF3
MYBPZM	GRF1+GRF3
MYBST1	GRF1+GRF3
MYCATERD1	GRF1+GRF3
MYCATRD22	GRF1+GRF3
MYCCONSENSUSAT	GRF1+GRF3
NAPINMOTIFBN	GRF1+GRF3
NODCON1GM	GRF1+GRF3
NODCON2GM	GRF1+GRF3
NONAMERATH4	GRF1+GRF3
NONAMERMOTIFTAH3H4	GRF1+GRF3
NRRBNEXTA	GRF1+GRF3
O2	GRF1+GRF3
OBP-1-4-5	GRF1+GRF3
OBP1ATGST6	GRF1+GRF3
OCTAMERMOTIFTAH3H4	GRF1+GRF3
OCTAMOTIF2	GRF1+GRF3
OPAQUE2ZM22Z	GRF1+GRF3
OPAQUE2ZMB32	GRF1+GRF3
OSE1ROOTNODULE	GRF1+GRF3
OSE2ROOTNODULE	GRF1+GRF3
P	GRF1+GRF3
P$-10PEHVPSBD	GRF1+GRF3
P1BS	GRF1+GRF3
PALBOXAPC	GRF1+GRF3
PALBOXLPC	GRF1+GRF3
PALBOXPPC	GRF1+GRF3
PALINDROMICCBOXGM	GRF1+GRF3
PBF	GRF1+GRF3
PE2FNTRNR1A	GRF1+GRF3
PEND	GRF1+GRF3
PIATGAPB	GRF1+GRF3
PIF3	GRF1+GRF3
POLASIG1	GRF1+GRF3
POLASIG2	GRF1+GRF3
POLASIG3	GRF1+GRF3
POLLEN1LELAT52	GRF1+GRF3
POLLEN2LELAT52	GRF1+GRF3
PR2GCNT	GRF1+GRF3
PREATPRODH	GRF1+GRF3
PROLAMINBOXOSGLUB1	GRF1+GRF3
PROXBBNNAPA	GRF1+GRF3
PYRIMIDINEBOXHVEPB1	GRF1+GRF3
PYRIMIDINEBOXOSRAMY1A	GRF1+GRF3
QARBNEXTA	GRF1+GRF3
QELEMENTZMZM13	GRF1+GRF3
RAV1	GRF1+GRF3
RAV1-A	GRF1+GRF3
RAV1AAT	GRF1+GRF3
RAV1-B	GRF1+GRF3
RAV1BAT	GRF1+GRF3
RBCSBOX3PS	GRF1+GRF3
RBCSCONSENSUS	GRF1+GRF3
RBENTGA3	GRF1+GRF3
REALPHALGLHCB21	GRF1+GRF3
REBETALGLHCB21	GRF1+GRF3
RGATAOS	GRF1+GRF3
RHERPATEXPA7	GRF1+GRF3
RNFG1OS	GRF1+GRF3
RSEPVGRP1	GRF1+GRF3
RUNX1	GRF1+GRF3
RYREPEATBNNAPA	GRF1+GRF3
RYREPEATGMGY2	GRF1+GRF3
RYREPEATLEGUMINBOX	GRF1+GRF3
RYREPEATVFLEB4	GRF1+GRF3
S1FBOXSORPS1L21	GRF1+GRF3
S1FSORPL21	GRF1+GRF3
S2FSORPL21	GRF1+GRF3
SBOXATRBCS	GRF1+GRF3
SEBFCONSSTPR10A	GRF1+GRF3
SEF1MOTIF	GRF1+GRF3
SEF3MOTIFGM	GRF1+GRF3
SEF4MOTIFGM7S	GRF1+GRF3
SGBFGMGMAUX28	GRF1+GRF3
SITEIIAOSPCNA	GRF1+GRF3
SITEIIATCYTC	GRF1+GRF3
SITEIIBOSPCNA	GRF1+GRF3
SITEIOSPCNA	GRF1+GRF3
SORLIP1AT	GRF1+GRF3
SORLIP2AT	GRF1+GRF3
SORLIP3AT	GRF1+GRF3
SORLIP4AT	GRF1+GRF3
SORLIP5AT	GRF1+GRF3
SORLREP2AT	GRF1+GRF3
SORLREP3AT	GRF1+GRF3
SORLREP4AT	GRF1+GRF3
SORLREP5AT	GRF1+GRF3
SP8BFIBSP8AIB	GRF1+GRF3
SP8BFIBSP8BIB	GRF1+GRF3
SPHCOREZMC1	GRF1+GRF3
SQUA	GRF1+GRF3
SREATMSD	GRF1+GRF3
SURE1STPAT21	GRF1+GRF3
SURE2STPAT21	GRF1+GRF3
SURECOREATSULTR11	GRF1+GRF3
SV40COREENHAN	GRF1+GRF3
TAAAGSTKST1	GRF1+GRF3
TATABOX1	GRF1+GRF3
TATABOX2	GRF1+GRF3
TATABOX3	GRF1+GRF3
TATABOX4	GRF1+GRF3
TATABOX5	GRF1+GRF3
TATABOXOSPAL	GRF1+GRF3
TATAPVTRNALEU	GRF1+GRF3
TATCCACHVAL21	GRF1+GRF3
TATCCAOSAMY	GRF1+GRF3
TATCCAYMOTIFOSRAMY3D	GRF1+GRF3
TBOXATGAPB	GRF1+GRF3
TCA1MOTIF	GRF1+GRF3
TDBA12NTCHN50	GRF1+GRF3
TE2F2NTPCNA	GRF1+GRF3
TEIL	GRF1+GRF3
TELOBOXATEEF1AA1	GRF1+GRF3
TGA1	GRF1+GRF3
TGBOXATPIN2	GRF1+GRF3
TL1ATSAR	GRF1+GRF3
UP1ATMSD	GRF1+GRF3
UP2ATMSD	GRF1+GRF3
UPRE1AT	GRF1+GRF3
UPRE2AT	GRF1+GRF3
UPRMOTIFIAT	GRF1+GRF3
UPRMOTIFIIAT	GRF1+GRF3
VOZATVPP	GRF1+GRF3
WBBOXPCWRKY1	GRF1+GRF3
WBOXATNPR1	GRF1+GRF3
WBOXHVISO1	GRF1+GRF3
WBOXNTCHN48	GRF1+GRF3
WBOXNTERF3	GRF1+GRF3
WINPSTPIIIK	GRF1+GRF3
WRECSAA01	GRF1+GRF3
WRKY71OS	GRF1+GRF3
WUSATAg	GRF1+GRF3
XYLAT	GRF1+GRF3
ZDNAFORMINGATCAB1	GRF1+GRF3
